# Supplementary material for: Transcriptome-wide analysis of microRNA expression in the malaria mosquito Anopheles gambiae
Source: BMC Genomics. 2014 Jul 4;15(1):557. doi: 10.1186/1471-2164-15-557 (PMC4112208; doi:10.1186/1471-2164-15-557)
Supplement: Supplementary file 2 — Additional file 2: Table S1: Containing A. gambiae miRNA counts from small RNA sequencing of sugar-fed, blood-fed and P. berghei infected mosquitoes. (XLSX 40 KB) [file 12864_2013_6282_MOESM2_ESM.xlsx]

## Sheet: read frequency
Additional table S1. A. gambiae miRNAs and candidate miRNAs detected in sugar-fed, blood-fed and P. berghei infected mosquitoes.
NCBI-GEO accession ID - GSE50396
Library	IBA01	IBA26	IBA08	IBA27	IBA03	IBA28
Description	Sugar-fed females (SF)	Sugar-fed females (SF)	Blood-fed females (BF)	Blood-fed females (BF)	P.b. infected females (IBF)	P.b. infected females (IBF)
miRNA	raw read number	raw read number	raw read number	raw read number	raw read number	raw read number
aga-bantam#aga-bantam	196915	760848	102478	257065	108081	421070
aga-let-7#aga-let-7	19647	49340	10768	18860	12537	31337
aga-miR-1#aga-mir-1	3535	62643	4309	10773	2863	44859
aga-miR-10#aga-mir-10	255483	134247	120611	42837	95579	79674
aga-miR-100#aga-mir-100	47317	31990	15231	11763	16761	15060
aga-miR-1000#aga-mir-1000	460	2518	617	832	302	1086
aga-miR-11#aga-mir-11	9382	59959	5546	16767	5091	23950
aga-miR-1174#aga-mir-1174	10953	58318	2520	12849	5780	44394
aga-miR-1175#aga-mir-1175	2586	19804	2025	7005	1693	9191
aga-miR-12#aga-mir-12	13413	315092	7567	92239	7925	193325
aga-miR-124#aga-mir-124	306	989	226	440	192	482
aga-miR-125#aga-mir-125	2041	5953	535	1422	805	2952
aga-miR-133#aga-mir-133	1951	7333	670	2276	927	3068
aga-miR-137#aga-mir-137	278	293	92	112	112	137
aga-miR-13b#aga-mir-13b	2702	10361	1241	3072	1749	6672
aga-miR-14#aga-mir-14	39310	169919	19242	35654	21432	111349
aga-miR-184#aga-mir-184	145250	1010419	87911	324518	64304	661403
aga-miR-1889#aga-mir-1889	419	3544	239	1160	212	1625
aga-miR-1890#aga-mir-1890	1081	8022	754	2386	641	5383
aga-miR-1891#aga-mir-1891	1427	9132	950	2130	1502	6761
aga-miR-190#aga-mir-190	1018	3015	703	818	741	1772
aga-miR-2#aga-mir-2-1	6993	15533	3589	4897	3725	9467
aga-miR-2#aga-mir-2-2	8266	14992	4330	5260	4274	9310
aga-miR-210#aga-mir-210	1547	8462	768	3070	795	4236
aga-miR-219#aga-mir-219	5	65	9	24	5	32
aga-miR-263a#aga-mir-263a	533254	177199	171609	52947	179537	123771
aga-miR-263b#aga-mir-263b	1034	1781	470	476	405	799
aga-miR-275#aga-mir-275	5122	31694	2723	6660	2585	14502
aga-miR-276-3p#aga-mir-276	55698	517126	51492	165667	37566	233285
aga-miR-276-5p#aga-mir-276	137	620	103	246	117	303
aga-miR-277#aga-mir-277	38334	160455	12885	47140	13160	75440
aga-miR-278#aga-mir-278	369	1494	196	449	232	615
aga-miR-279#aga-mir-279	1860	13540	811	3268	963	6692
aga-miR-281#aga-mir-281	5677	54416	3402	15087	4583	31990
aga-miR-282#aga-mir-282	11	90	6	18	4	74
aga-miR-283#aga-mir-283	2307	21755	1127	4946	1341	10936
aga-miR-286#aga-mir-286	0	4	1	1	0	2
aga-miR-305#aga-mir-305	3416	22476	1961	8140	2352	12239
aga-miR-306#aga-mir-306	26314	82851	6014	27167	6166	43394
aga-miR-307#aga-mir-307	137	741	150	166	127	472
aga-miR-308#aga-mir-308	344	1355	702	529	266	659
aga-miR-309#aga-mir-309	3	35	2	15	4	18
aga-miR-315#aga-mir-315	7684	24654	3717	5928	4205	22411
aga-miR-317#aga-mir-317	16771	284437	4507	27309	7981	295893
aga-miR-34#aga-mir-34	14866	70151	6436	17087	7971	38676
aga-miR-375#aga-mir-375-1	766	3763	290	1120	384	2171
aga-miR-375#aga-mir-375-2	766	3763	290	1120	384	2171
aga-miR-7#aga-mir-7	760	12824	2115	2918	844	10872
aga-miR-79#aga-mir-79	27	375	50	124	34	212
aga-miR-8#aga-mir-8	284386	1345448	125842	404507	162009	846533
aga-miR-87#aga-mir-87	265	2238	230	492	235	1282
aga-miR-927#aga-mir-927	10504	10795	1435	2694	3189	7129
aga-miR-929#aga-mir-929	3	14	2	8	2	14
aga-miR-92a#aga-mir-92a	861	2921	3307	21793	4324	27980
aga-miR-92b#aga-mir-92b	2489	23383	1884	12296	1726	17705
aga-miR-957#aga-mir-957	16234	49450	3906	10290	6000	28076
aga-miR-965#aga-mir-965-1	24	67	39	36	34	38
aga-miR-965#aga-mir-965-2	24	67	39	36	34	38
aga-miR-970#aga-mir-970	1370	8035	1092	2299	616	3984
aga-miR-981#aga-mir-981	401	1863	481	626	276	864
aga-miR-988#aga-mir-988	81	574	39	128	50	281
aga-miR-989#aga-mir-989	18095	214417	25422	100672	13706	119501
aga-miR-993#aga-mir-993	143	773	63	222	92	444
aga-miR-996#aga-mir-996	2159	13687	883	4848	1129	6188
aga-miR-9a#aga-mir-9a	7821	30952	5150	8634	5053	20413
aga-miR-9b#aga-mir-9b	2818	17016	2187	4821	2138	13489
aga-miR-9c#aga-mir-9c	20814	91146	11226	30901	8961	56498
aga-miR-iab-4#aga-mir-iab-4	75	336	35	103	44	113
aga-chr2L_10799---yes-1.5-chr2L-5507567-5507641-mature#aga-chr2L_10799---yes-1.5-chr2L-5507567-5507641	33	208	1	32	14	201
aga-chr2L_13183-tca-miR-3897-3p-yes-12.9-chr2L-9916590-9916657-mature#aga-chr2L_13183-tca-miR-3897-3p-yes-12.9-chr2L-9916590-9916657	1	14	1	4	0	6
aga-chr2L_1641-dme-miR-318-5p-yes-5.2-chr2L-479361-479429-mature#aga-chr2L_1641-dme-miR-318-5p-yes-5.2-chr2L-479361-479429	25	114	8	16	9	68
aga-chr2L_23370-hsa-miR-6723-5p-no-0.8-chr2L-42944574-42944675-mature#aga-chr2L_23370-hsa-miR-6723-5p-no-0.8-chr2L-42944574-42944675	12	18	2	6	1	2
aga-chr2L_24989---yes-1.9-chr2L-47752190-47752248-mature#aga-chr2L_24989---yes-1.9-chr2L-47752190-47752248	7	27	4	14	4	8
aga-chr2L_32652---yes-41.2-chr2L-2780434-2780514-mature#aga-chr2L_32652---yes-41.2-chr2L-2780434-2780514	19	190	5	37	10	107
aga-chr2L_33397-aae-miR-2944b-5p-yes-72.9-chr2L-3537079-3537136-mature#aga-chr2L_33397-aae-miR-2944b-5p-yes-72.9-chr2L-3537079-3537136	16	126	10	34	10	109
aga-chr2L_33397-aae-miR-2944b-5p-yes-72.9-chr2L-3537079-3537136-mature#aga-chr3R_170005-aae-miR-2944b-5p-yes-73-chr3R-43008878-43008934	16	126	10	34	10	109
aga-chr2L_33402-aae-miR-2945-3p-no-347.2-chr2L-3537482-3537547-mature#aga-chr2L_33402-aae-miR-2945-3p-no-347.2-chr2L-3537482-3537547	84	419	22	133	52	369
aga-chr2L_349-hsa-miR-183-3p-no-0-chr2L-66073-66163-mature#aga-chr2L_349-hsa-miR-183-3p-no-0-chr2L-66073-66163	79	439	46	47	34	318
aga-chr2L_4162-bmo-miR-2846-yes-4.5-chr2L-1264702-1264760-mature#aga-chr2L_4162-bmo-miR-2846-yes-4.5-chr2L-1264702-1264760	24	111	9	16	5	64
aga-chr2L_42099---yes-0.9-chr2L-17042959-17043040-mature#aga-chr2L_42099---yes-0.9-chr2L-17042959-17043040	213	404	68	73	53	515
aga-chr2L_43038---yes-1.7-chr2L-19622706-19622749-mature#aga-chr2L_43038---yes-1.7-chr2L-19622706-19622749	4	10	6	5	2	11
aga-chr2L_48064-aae-miR-2944b-3p-yes-5.4-chr2L-37757411-37757490-mature#aga-chr2L_48064-aae-miR-2944b-3p-yes-5.4-chr2L-37757411-37757490	6956	18563	1336	5473	2429	10110
aga-chr2L_9650---yes-0-chr2L-5268925-5269011-mature#aga-chr2L_9650---yes-0-chr2L-5268925-5269011	25	120	23	27	12	90
aga-chr2R_54340---yes-1.1-chr2R-8915400-8915474-mature#aga-chr2R_54340---yes-1.1-chr2R-8915400-8915474	36	24	14	12	27	25
aga-chr2R_54340---yes-1.1-chr2R-8915400-8915474-mature#aga-chr2R_55298---yes-1.6-chr2R-12617384-12617473	37	25	15	12	30	26
aga-chr2R_55298---yes-1.6-chr2R-12617384-12617473-mature#aga-chr2R_54340---yes-1.1-chr2R-8915400-8915474	36	24	14	12	27	25
aga-chr2R_55298---yes-1.6-chr2R-12617384-12617473-mature#aga-chr2R_55298---yes-1.6-chr2R-12617384-12617473	37	25	15	12	30	26
aga-chr2R_55451-aae-miR-285-yes-376.9-chr2R-13042402-13042473-mature#aga-chr2R_55451-aae-miR-285-yes-376.9-chr2R-13042402-13042473	1070	604	373	197	354	340
aga-chr2R_55910-aae-miR-932-5p-yes-1535.5-chr2R-15199832-15199899-mature#aga-chr2R_55910-aae-miR-932-5p-yes-1535.5-chr2R-15199832-15199899	1027	2954	727	826	733	1557
aga-chr2R_57695-bmo-miR-2796-3p-yes-1113.1-chr2R-22427284-22427344-mature#aga-chr2R_57695-bmo-miR-2796-3p-yes-1113.1-chr2R-22427284-22427344	307	2006	139	480	133	910
aga-chr2R_67619---yes-26.5-chr2R-49467505-49467588-mature#aga-chr2R_67619---yes-26.5-chr2R-49467505-49467588	4	30	2	8	6	21
aga-chr2R_70383-hsa-miR-4741-no-0.5-chr2R-57684036-57684089-mature#aga-chr2R_70383-hsa-miR-4741-no-0.5-chr2R-57684036-57684089	28	39	5	22	7	21
aga-chr2R_78185---yes-147.6-chr2R-2995188-2995251-mature#aga-chr2R_78185---yes-147.6-chr2R-2995188-2995251	0	236	4	64	2	123
aga-chr2R_79100---yes-1.4-chr2R-5800612-5800671-mature#aga-chr2R_79100---yes-1.4-chr2R-5800612-5800671	4	8	2	3	1	5
aga-chr2R_79518---yes-76.3-chr2R-7197876-7197939-mature#aga-chr2R_79518---yes-76.3-chr2R-7197876-7197939	9	94	8	28	7	29
aga-chr2R_79603---no-1.2-chr2R-7609907-7609987-mature#aga-chr2R_79603---no-1.2-chr2R-7609907-7609987	50	28	15	18	24	36
aga-chr2R_79712-aae-miR-999-yes-30065-chr2R-8265179-8265240-mature#aga-chr2R_79712-aae-miR-999-yes-30065-chr2R-8265179-8265240	17406	58737	16724	22667	11615	29230
aga-chr2R_81494-dme-miR-971-3p-yes-279.6-chr2R-15821042-15821119-mature#aga-chr2R_81494-dme-miR-971-3p-yes-279.6-chr2R-15821042-15821119	120	477	110	184	77	296
aga-chr2R_93879-bmo-miR-252-5p-yes-21091-chr2R-52693316-52693371-mature#aga-chr2R_93879-bmo-miR-252-5p-yes-21091-chr2R-52693316-52693371	22604	40592	6164	10563	8369	26141
aga-chr3L_104349---yes-0.5-chr3L-1101081-1101147-mature#aga-chr3L_104349---yes-0.5-chr3L-1101081-1101147	132	1209	14	96	29	1391
aga-chr3L_114224-hsa-miR-561-3p-yes-1032.5-chr3L-17216221-17216289-mature#aga-chr3L_114224-hsa-miR-561-3p-yes-1032.5-chr3L-17216221-17216289	92	711	127	126	72	468
aga-chr3L_118320-hsa-miR-3170-no-0.9-chr3L-34333697-34333756-mature#aga-chr3L_118320-hsa-miR-3170-no-0.9-chr3L-34333697-34333756	10	31	2	2	2	9
aga-chr3L_119935-aae-miR-285-no-2710.8-chr3L-39242666-39242730-mature#aga-chr3L_119935-aae-miR-285-no-2710.8-chr3L-39242666-39242730	3487	5110	663	1682	1272	2556
aga-chr3L_120666---yes-118-chr3L-41925855-41925922-mature#aga-chr3L_120666---yes-118-chr3L-41925855-41925922	81	201	25	57	24	120
aga-chr3L_130625---yes-0.8-chr3L-9986749-9986811-mature#aga-chr3L_130625---yes-0.8-chr3L-9986749-9986811	107	390	35	62	29	298
aga-chr3L_135613-hsa-miR-519b-3p-no-0-chr3L-31252135-31252187-mature#aga-chr3L_135613-hsa-miR-519b-3p-no-0-chr3L-31252135-31252187	84	365	71	107	25	630
aga-chr3R_150582-hsa-miR-943-no-0.1-chr3R-39778750-39778796-mature#aga-chr3R_150582-hsa-miR-943-no-0.1-chr3R-39778750-39778796	15	88	9	17	7	39
aga-chr3R_157264---yes-1-chr3R-52847722-52847783-mature#aga-chr3R_157264---yes-1-chr3R-52847722-52847783	31	218	22	54	12	140
aga-chr3R_158076-tca-miR-3840-3p-yes-62.8-chr3R-506934-506995-mature#aga-chr3R_158076-tca-miR-3840-3p-yes-62.8-chr3R-506934-506995	8	53	4	24	6	21
aga-chr3R_160262---no-49.9-chr3R-10043656-10043713-mature#aga-chr3R_160262---no-49.9-chr3R-10043656-10043713	11	51	7	25	9	21
aga-chr3R_160384-aae-miR-2945-3p-yes-793.9-chr3R-10314330-10314397-mature#aga-chr3R_160384-aae-miR-2945-3p-yes-793.9-chr3R-10314330-10314397	251	1386	102	489	145	785
aga-chr3R_162293---yes-1.8-chr3R-17944236-17944298-mature#aga-chr3R_162293---yes-1.8-chr3R-17944236-17944298	12	23	4	6	6	13
aga-chr3R_162944---yes-1.3-chr3R-19372153-19372239-mature#aga-chr3R_162944---yes-1.3-chr3R-19372153-19372239	18	102	5	19	7	83
aga-chr3R_167898-hsa-miR-4747-3p-yes-5.5-chr3R-37678001-37678058-mature#aga-chr3R_167898-hsa-miR-4747-3p-yes-5.5-chr3R-37678001-37678058	1	11	3	3	0	1
aga-chr3R_170005-aae-miR-2944b-5p-yes-73-chr3R-43008878-43008934-mature#aga-chr2L_33397-aae-miR-2944b-5p-yes-72.9-chr2L-3537079-3537136	16	126	10	34	10	109
aga-chr3R_170005-aae-miR-2944b-5p-yes-73-chr3R-43008878-43008934-mature#aga-chr3R_170005-aae-miR-2944b-5p-yes-73-chr3R-43008878-43008934	16	126	10	34	10	109
aga-chr3R_170007-aae-miR-2944b-5p-yes-61-chr3R-43009066-43009127-mature#aga-chr3R_170007-aae-miR-2944b-5p-yes-61-chr3R-43009066-43009127	15	89	5	33	6	127
aga-chrUNKN_283499-hsa-miR-1270-no-0.2-chrUNKN-9146920-9147009-mature#aga-chrUNKN_283499-hsa-miR-1270-no-0.2-chrUNKN-9146920-9147009	11	9	5	1	9	28
aga-chrUNKN_284349-hsa-miR-3605-3p-no-1.7-chrUNKN-9437858-9437919-mature#aga-chrUNKN_284349-hsa-miR-3605-3p-no-1.7-chrUNKN-9437858-9437919	76	589	45	118	47	418
aga-chrUNKN_297420---yes-45.4-chrUNKN-15528749-15528809-mature#aga-chrUNKN_297420---yes-45.4-chrUNKN-15528749-15528809	83	409	26	64	36	365
aga-chrUNKN_300194---no-120.2-chrUNKN-17939222-17939297-mature#aga-chrUNKN_300194---no-120.2-chrUNKN-17939222-17939297	18	234	17	48	4	80
aga-chrUNKN_316148---yes-1.9-chrUNKN-29814150-29814215-mature#aga-chrUNKN_316148---yes-1.9-chrUNKN-29814150-29814215	156	46	34	17	40	46
aga-chrX_329630---yes-100.9-chrX-1723972-1724034-mature#aga-chrX_329630---yes-100.9-chrX-1723972-1724034	19	168	5	45	9	197
aga-chrX_329636---yes-44-chrX-1724610-1724673-mature#aga-chrX_329636---yes-44-chrX-1724610-1724673	1	78	3	18	6	78
aga-chrX_332673-hsa-miR-376a-5p-no-0.6-chrX-10415961-10416039-mature#aga-chrX_332673-hsa-miR-376a-5p-no-0.6-chrX-10415961-10416039	7	41	3	20	1	25
aga-chrX_334904-aae-miR-31-yes-3.7-chrX-14375923-14375981-mature#aga-chrX_334904-aae-miR-31-yes-3.7-chrX-14375923-14375981	732	23923	1050	7047	505	11778
aga-chrX_349352-hsa-miR-3605-3p-no-1.8-chrX-23388567-23388633-mature#aga-chrUNKN_284349-hsa-miR-3605-3p-no-1.7-chrUNKN-9437858-9437919	76	588	44	118	47	411
aga-chrX_349352-hsa-miR-3605-3p-no-1.8-chrX-23388567-23388633-mature#aga-chrX_349352-hsa-miR-3605-3p-no-1.8-chrX-23388567-23388633	12	136	4	34	1	95
aga-chrX_353198-aae-miR-12-3p-yes-698.8-chrX-1256013-1256078-mature#aga-chrX_353198-aae-miR-12-3p-yes-698.8-chrX-1256013-1256078	388	1189	120	614	248	920
aga-chrX_353716-aae-miR-2940-3p-yes-100943.2-chrX-2840459-2840525-mature#aga-chrX_353716-aae-miR-2940-3p-yes-100943.2-chrX-2840459-2840525	15648	191512	6632	24156	9164	152294
aga-chrX_354535-aae-miR-263a-5p-yes-5.7-chrX-5083913-5083981-mature#aga-chrX_354535-aae-miR-263a-5p-yes-5.7-chrX-5083913-5083981	7	17	0	9	3	7
aga-chrX_354908---yes-1.1-chrX-6133083-6133148-mature#aga-chrX_354908---yes-1.1-chrX-6133083-6133148	403	1840	70	533	103	1090
aga-chrX_364212---yes-25.4-chrX-21031669-21031727-mature#aga-chrX_364212---yes-25.4-chrX-21031669-21031727	23	45	6	18	1	43

## Sheet: 5p  3p count
Library	IBA01, IBA26
Description	SF females
miRNA associated reads	total raw read number
aga-bantam-3p	957763
aga-bantam-5p	102337
aga-let-7-3p	696
aga-let-7-5p	68987
aga-miR-1000-3p	22
aga-miR-1000-5p	2978
aga-miR-100-3p	16598
aga-miR-100-5p	79307
aga-miR-10-3p	3441
aga-miR-10-5p	389730
aga-miR-11-3p	69341
aga-miR-11-5p	2387
aga-miR-1174-3p	69271
aga-miR-1174-5p	2642
aga-miR-1175-3p	22390
aga-miR-1175-5p	10406
aga-miR-12-3p	3599
aga-miR-124-3p	1295
aga-miR-124-5p	126
aga-miR-125-3p	480
aga-miR-125-5p	7994
aga-miR-12-5p	328505
aga-miR-133-3p	9284
aga-miR-133-5p	131
aga-miR-137-3p	571
aga-miR-137-5p	20
aga-miR-13b-3p	13063
aga-miR-13b-5p	370
aga-miR-1-3p	66178
aga-miR-14-3p	209229
aga-miR-14-5p	362
aga-miR-1-5p	93
aga-miR-184-3p	1155669
aga-miR-184-5p	78
aga-miR-1889-3p	3963
aga-miR-1889-5p	3946
aga-miR-1890-3p	9103
aga-miR-1890-5p	121
aga-miR-1891-3p	31012
aga-miR-1891-5p	10559
aga-miR-190-3p	36
aga-miR-190-5p	4033
aga-miR-210-3p	10009
aga-miR-210-5p	278
aga-miR-2-1-3p	23258
aga-miR-2-1-5p	1858
aga-miR-219-3p	39
aga-miR-219-5p	70
aga-miR-2-2-3p	23258
aga-miR-2-2-5p	478
aga-miR-263a-3p	1055
aga-miR-263a-5p	710453
aga-miR-263b-3p	9
aga-miR-263b-5p	2815
aga-miR-275-3p	36816
aga-miR-275-5p	3462
aga-miR-276-3p-3p	572824
aga-miR-276-3p-5p	757
aga-miR-276-5p-3p	572824
aga-miR-276-5p-5p	757
aga-miR-277-3p	198789
aga-miR-277-5p	798
aga-miR-278-3p	1863
aga-miR-278-5p	2474
aga-miR-279-3p	15400
aga-miR-279-5p	63
aga-miR-281-3p	60093
aga-miR-281-5p	1326331
aga-miR-282-3p	31
aga-miR-282-5p	101
aga-miR-283-3p	42
aga-miR-283-5p	24062
aga-miR-286-3p	4
aga-miR-286-5p	0
aga-miR-305-3p	21657
aga-miR-305-5p	25892
aga-miR-306-3p	38
aga-miR-306-5p	109165
aga-miR-307-3p	878
aga-miR-307-5p	23
aga-miR-308-3p	1699
aga-miR-308-5p	1
aga-miR-309-3p	38
aga-miR-309-5p	0
aga-miR-315-3p	112
aga-miR-315-5p	32338
aga-miR-317-3p	301208
aga-miR-317-5p	731
aga-miR-34-3p	3479
aga-miR-34-5p	85017
aga-miR-375-1-3p	4529
aga-miR-375-1-5p	14
aga-miR-375-2-3p	4529
aga-miR-375-2-5p	14
aga-miR-7-3p	344
aga-miR-7-5p	13584
aga-miR-79-3p	402
aga-miR-79-5p	23
aga-miR-8-3p	1629834
aga-miR-8-5p	150867
aga-miR-87-3p	2503
aga-miR-87-5p	70
aga-miR-927-3p	3483
aga-miR-927-5p	21299
aga-miR-929-3p	17
aga-miR-929-5p	375
aga-miR-92a-3p	3782
aga-miR-92a-5p	107
aga-miR-92b-3p	25872
aga-miR-92b-5p	52
aga-miR-957-3p	65684
aga-miR-957-5p	45
aga-miR-965-1-3p	91
aga-miR-965-1-5p	2203
aga-miR-965-2-3p	91
aga-miR-965-2-5p	2203
aga-miR-970-3p	9405
aga-miR-970-5p	21
aga-miR-981-3p	2264
aga-miR-981-5p	1
aga-miR-988-3p	655
aga-miR-988-5p	39
aga-miR-989-3p	232512
aga-miR-989-5p	1619
aga-miR-993-3p	916
aga-miR-993-5p	540
aga-miR-996-3p	15846
aga-miR-996-5p	406
aga-miR-9a-3p	652
aga-miR-9a-5p	38773
aga-miR-9b-3p	426
aga-miR-9b-5p	19834
aga-miR-9c-3p	6888
aga-miR-9c-5p	111960
aga-miR-iab-4-3p	7
aga-miR-iab-4-5p	411
aga-chr2L_10799---yes-1.5-chr2L-5507567-5507641-3p	241
aga-chr2L_10799---yes-1.5-chr2L-5507567-5507641-5p	0
aga-chr2L_13183-tca-miR-3897-3p-yes-12.9-chr2L-9916590-9916657-3p	15
aga-chr2L_13183-tca-miR-3897-3p-yes-12.9-chr2L-9916590-9916657-5p	2
aga-chr2L_1641-dme-miR-318-5p-yes-5.2-chr2L-479361-479429-3p	139
aga-chr2L_1641-dme-miR-318-5p-yes-5.2-chr2L-479361-479429-5p	49
aga-chr2L_23370-hsa-miR-6723-5p-no-0.8-chr2L-42944574-42944675-3p	0
aga-chr2L_23370-hsa-miR-6723-5p-no-0.8-chr2L-42944574-42944675-5p	30
aga-chr2L_24989---yes-1.9-chr2L-47752190-47752248-3p	34
aga-chr2L_24989---yes-1.9-chr2L-47752190-47752248-5p	11
aga-chr2L_32652---yes-41.2-chr2L-2780434-2780514-3p	209
aga-chr2L_32652---yes-41.2-chr2L-2780434-2780514-5p	3
aga-chr2L_33397-aae-miR-2944b-5p-yes-72.9-chr2L-3537079-3537136-3p	7
aga-chr2L_33397-aae-miR-2944b-5p-yes-72.9-chr2L-3537079-3537136-5p	142
aga-chr2L_33402-aae-miR-2945-3p-no-347.2-chr2L-3537482-3537547-3p	503
aga-chr2L_33402-aae-miR-2945-3p-no-347.2-chr2L-3537482-3537547-5p	4
aga-chr2L_349-hsa-miR-183-3p-no-0-chr2L-66073-66163-3p	518
aga-chr2L_349-hsa-miR-183-3p-no-0-chr2L-66073-66163-5p	2
aga-chr2L_4162-bmo-miR-2846-yes-4.5-chr2L-1264702-1264760-3p	0
aga-chr2L_4162-bmo-miR-2846-yes-4.5-chr2L-1264702-1264760-5p	135
aga-chr2L_42099---yes-0.9-chr2L-17042959-17043040-3p	2
aga-chr2L_42099---yes-0.9-chr2L-17042959-17043040-5p	617
aga-chr2L_43038---yes-1.7-chr2L-19622706-19622749-3p	14
aga-chr2L_43038---yes-1.7-chr2L-19622706-19622749-5p	0
aga-chr2L_48064-aae-miR-2944b-3p-yes-5.4-chr2L-37757411-37757490-3p	25519
aga-chr2L_48064-aae-miR-2944b-3p-yes-5.4-chr2L-37757411-37757490-5p	1858
aga-chr2L_9650---yes-0-chr2L-5268925-5269011-3p	0
aga-chr2L_9650---yes-0-chr2L-5268925-5269011-5p	145
aga-chr2R_54340---yes-1.1-chr2R-8915400-8915474-3p	0
aga-chr2R_54340---yes-1.1-chr2R-8915400-8915474-5p	62
aga-chr2R_55298---yes-1.6-chr2R-12617384-12617473-3p	0
aga-chr2R_55298---yes-1.6-chr2R-12617384-12617473-5p	62
aga-chr2R_55451-aae-miR-285-yes-376.9-chr2R-13042402-13042473-3p	1674
aga-chr2R_55451-aae-miR-285-yes-376.9-chr2R-13042402-13042473-5p	86
aga-chr2R_55910-aae-miR-932-5p-yes-1535.5-chr2R-15199832-15199899-3p	39
aga-chr2R_55910-aae-miR-932-5p-yes-1535.5-chr2R-15199832-15199899-5p	3981
aga-chr2R_57695-bmo-miR-2796-3p-yes-1113.1-chr2R-22427284-22427344-3p	2313
aga-chr2R_57695-bmo-miR-2796-3p-yes-1113.1-chr2R-22427284-22427344-5p	10
aga-chr2R_67619---yes-26.5-chr2R-49467505-49467588-3p	34
aga-chr2R_67619---yes-26.5-chr2R-49467505-49467588-5p	1
aga-chr2R_70383-hsa-miR-4741-no-0.5-chr2R-57684036-57684089-3p	67
aga-chr2R_70383-hsa-miR-4741-no-0.5-chr2R-57684036-57684089-5p	0
aga-chr2R_78185---yes-147.6-chr2R-2995188-2995251-3p	48
aga-chr2R_78185---yes-147.6-chr2R-2995188-2995251-5p	236
aga-chr2R_79100---yes-1.4-chr2R-5800612-5800671-3p	12
aga-chr2R_79100---yes-1.4-chr2R-5800612-5800671-5p	2
aga-chr2R_79518---yes-76.3-chr2R-7197876-7197939-3p	103
aga-chr2R_79518---yes-76.3-chr2R-7197876-7197939-5p	1
aga-chr2R_79603---no-1.2-chr2R-7609907-7609987-3p	78
aga-chr2R_79603---no-1.2-chr2R-7609907-7609987-5p	3
aga-chr2R_79712-aae-miR-999-yes-30065-chr2R-8265179-8265240-3p	76143
aga-chr2R_79712-aae-miR-999-yes-30065-chr2R-8265179-8265240-5p	17
aga-chr2R_81494-dme-miR-971-3p-yes-279.6-chr2R-15821042-15821119-3p	597
aga-chr2R_81494-dme-miR-971-3p-yes-279.6-chr2R-15821042-15821119-5p	1
aga-chr2R_93879-bmo-miR-252-5p-yes-21091-chr2R-52693316-52693371-3p	396
aga-chr2R_93879-bmo-miR-252-5p-yes-21091-chr2R-52693316-52693371-5p	63196
aga-chr3L_104349---yes-0.5-chr3L-1101081-1101147-3p	1341
aga-chr3L_104349---yes-0.5-chr3L-1101081-1101147-5p	12
aga-chr3L_114224-hsa-miR-561-3p-yes-1032.5-chr3L-17216221-17216289-3p	803
aga-chr3L_114224-hsa-miR-561-3p-yes-1032.5-chr3L-17216221-17216289-5p	1572
aga-chr3L_118320-hsa-miR-3170-no-0.9-chr3L-34333697-34333756-3p	0
aga-chr3L_118320-hsa-miR-3170-no-0.9-chr3L-34333697-34333756-5p	41
aga-chr3L_119935-aae-miR-285-no-2710.8-chr3L-39242666-39242730-3p	8597
aga-chr3L_119935-aae-miR-285-no-2710.8-chr3L-39242666-39242730-5p	63
aga-chr3L_120666---yes-118-chr3L-41925855-41925922-3p	4
aga-chr3L_120666---yes-118-chr3L-41925855-41925922-5p	282
aga-chr3L_130625---yes-0.8-chr3L-9986749-9986811-3p	4
aga-chr3L_130625---yes-0.8-chr3L-9986749-9986811-5p	497
aga-chr3L_135613-hsa-miR-519b-3p-no-0-chr3L-31252135-31252187-3p	0
aga-chr3L_135613-hsa-miR-519b-3p-no-0-chr3L-31252135-31252187-5p	449
aga-chr3R_150582-hsa-miR-943-no-0.1-chr3R-39778750-39778796-3p	0
aga-chr3R_150582-hsa-miR-943-no-0.1-chr3R-39778750-39778796-5p	103
aga-chr3R_157264---yes-1-chr3R-52847722-52847783-3p	1
aga-chr3R_157264---yes-1-chr3R-52847722-52847783-5p	249
aga-chr3R_158076-tca-miR-3840-3p-yes-62.8-chr3R-506934-506995-3p	61
aga-chr3R_158076-tca-miR-3840-3p-yes-62.8-chr3R-506934-506995-5p	17
aga-chr3R_160262---no-49.9-chr3R-10043656-10043713-3p	62
aga-chr3R_160262---no-49.9-chr3R-10043656-10043713-5p	12
aga-chr3R_160384-aae-miR-2945-3p-yes-793.9-chr3R-10314330-10314397-3p	1637
aga-chr3R_160384-aae-miR-2945-3p-yes-793.9-chr3R-10314330-10314397-5p	195
aga-chr3R_162293---yes-1.8-chr3R-17944236-17944298-3p	0
aga-chr3R_162293---yes-1.8-chr3R-17944236-17944298-5p	35
aga-chr3R_162944---yes-1.3-chr3R-19372153-19372239-3p	120
aga-chr3R_162944---yes-1.3-chr3R-19372153-19372239-5p	0
aga-chr3R_167898-hsa-miR-4747-3p-yes-5.5-chr3R-37678001-37678058-3p	12
aga-chr3R_167898-hsa-miR-4747-3p-yes-5.5-chr3R-37678001-37678058-5p	0
aga-chr3R_170005-aae-miR-2944b-5p-yes-73-chr3R-43008878-43008934-3p	7
aga-chr3R_170005-aae-miR-2944b-5p-yes-73-chr3R-43008878-43008934-5p	142
aga-chr3R_170007-aae-miR-2944b-5p-yes-61-chr3R-43009066-43009127-3p	21
aga-chr3R_170007-aae-miR-2944b-5p-yes-61-chr3R-43009066-43009127-5p	104
aga-chrUNKN_283499-hsa-miR-1270-no-0.2-chrUNKN-9146920-9147009-3p	2
aga-chrUNKN_283499-hsa-miR-1270-no-0.2-chrUNKN-9146920-9147009-5p	20
aga-chrUNKN_284349-hsa-miR-3605-3p-no-1.7-chrUNKN-9437858-9437919-3p	0
aga-chrUNKN_284349-hsa-miR-3605-3p-no-1.7-chrUNKN-9437858-9437919-5p	665
aga-chrUNKN_297420---yes-45.4-chrUNKN-15528749-15528809-3p	492
aga-chrUNKN_297420---yes-45.4-chrUNKN-15528749-15528809-5p	5
aga-chrUNKN_300194---no-120.2-chrUNKN-17939222-17939297-3p	252
aga-chrUNKN_300194---no-120.2-chrUNKN-17939222-17939297-5p	2
aga-chrUNKN_316148---yes-1.9-chrUNKN-29814150-29814215-3p	202
aga-chrUNKN_316148---yes-1.9-chrUNKN-29814150-29814215-5p	0
aga-chrX_329630---yes-100.9-chrX-1723972-1724034-3p	28
aga-chrX_329630---yes-100.9-chrX-1723972-1724034-5p	187
aga-chrX_329636---yes-44-chrX-1724610-1724673-3p	11
aga-chrX_329636---yes-44-chrX-1724610-1724673-5p	79
aga-chrX_332673-hsa-miR-376a-5p-no-0.6-chrX-10415961-10416039-3p	48
aga-chrX_332673-hsa-miR-376a-5p-no-0.6-chrX-10415961-10416039-5p	1
aga-chrX_334904-aae-miR-31-yes-3.7-chrX-14375923-14375981-3p	180
aga-chrX_334904-aae-miR-31-yes-3.7-chrX-14375923-14375981-5p	24655
aga-chrX_349352-hsa-miR-3605-3p-no-1.8-chrX-23388567-23388633-3p	1
aga-chrX_349352-hsa-miR-3605-3p-no-1.8-chrX-23388567-23388633-5p	148
aga-chrX_353198-aae-miR-12-3p-yes-698.8-chrX-1256013-1256078-3p	1577
aga-chrX_353198-aae-miR-12-3p-yes-698.8-chrX-1256013-1256078-5p	113
aga-chrX_353716-aae-miR-2940-3p-yes-100943.2-chrX-2840459-2840525-3p	207160
aga-chrX_353716-aae-miR-2940-3p-yes-100943.2-chrX-2840459-2840525-5p	5649
aga-chrX_354535-aae-miR-263a-5p-yes-5.7-chrX-5083913-5083981-3p	2
aga-chrX_354535-aae-miR-263a-5p-yes-5.7-chrX-5083913-5083981-5p	24
aga-chrX_354908---yes-1.1-chrX-6133083-6133148-3p	2243
aga-chrX_354908---yes-1.1-chrX-6133083-6133148-5p	0
aga-chrX_364212---yes-25.4-chrX-21031669-21031727-3p	68
aga-chrX_364212---yes-25.4-chrX-21031669-21031727-5p	2

## Sheet: miRNA (miRDeep2)
mature miR (miRDeep2)	star miR* (miRDeep2)	miRNA precursor (miRDeep2)
>aga-chrX_353716-aae-miR-2940-3p-yes-100943.2-chrX-2840459-2840525-mature	>aga-chrX_353716-aae-miR-2940-3p-yes-100943.2-chrX-2840459-2840525-star	>aga-chrX_353716-aae-miR-2940-3p-yes-100943.2-chrX-2840459-2840525
GUCGACAGAGAGAUAAAUCACU	UGGUUUAUCUAGUCUGUCGAAACA	UGGUUUAUCUAGUCUGUCGAAACAAGUGAAUUUGCAAAAGUCUUGUCGACAGAGAGAUAAAUCACU
>aga-chr2R_79712-aae-miR-999-yes-30065-chr2R-8265179-8265240-mature	>aga-chr2R_79712-aae-miR-999-yes-30065-chr2R-8265179-8265240-star	>aga-chr2R_79712-aae-miR-999-yes-30065-chr2R-8265179-8265240
UGUUAACUGUAAGACUGUGUCU	ACGCGGUCAUGCAGUCUAAUAUU	ACGCGGUCAUGCAGUCUAAUAUUUGGCAUUCGAUUCAAAUGUUAACUGUAAGACUGUGUCU
>aga-chr2R_93879-bmo-miR-252-5p-yes-21091-chr2R-52693316-52693371-mature	>aga-chr2R_93879-bmo-miR-252-5p-yes-21091-chr2R-52693316-52693371-star	>aga-chr2R_93879-bmo-miR-252-5p-yes-21091-chr2R-52693316-52693371
CUAAGUACUAGUGCCGCAGGAG	CUGCUGCCCAAGUGCUUAUCG	CUAAGUACUAGUGCCGCAGGAGAGAUUCUAACCCCUGCUGCCCAAGUGCUUAUCG
>aga-chr3L_119935-aae-miR-285-no-2710.8-chr3L-39242666-39242730-mature	>aga-chr3L_119935-aae-miR-285-no-2710.8-chr3L-39242666-39242730-star	>aga-chr3L_119935-aae-miR-285-no-2710.8-chr3L-39242666-39242730
UAGCACCAUUCGAAAUCAGUAC	ACUGGCUUCCUAUCGGUGCUUAG	ACUGGCUUCCUAUCGGUGCUUAGAUGGCAUAUGAAAUCGUUCUAGCACCAUUCGAAAUCAGUAC
>aga-chr2R_55910-aae-miR-932-5p-yes-1535.5-chr2R-15199832-15199899-mature	>aga-chr2R_55910-aae-miR-932-5p-yes-1535.5-chr2R-15199832-15199899-star	>aga-chr2R_55910-aae-miR-932-5p-yes-1535.5-chr2R-15199832-15199899
UCAAUUCCGUAGUGCAUUGCAGU	UGCAAGCAUUGUGGGAGUGAAG	UCAAUUCCGUAGUGCAUUGCAGUGUAGAACGGUUACAAGCACGACUGCAAGCAUUGUGGGAGUGAAG
>aga-chr2R_57695-bmo-miR-2796-3p-yes-1113.1-chr2R-22427284-22427344-mature	>aga-chr2R_57695-bmo-miR-2796-3p-yes-1113.1-chr2R-22427284-22427344-star	>aga-chr2R_57695-bmo-miR-2796-3p-yes-1113.1-chr2R-22427284-22427344
GUAGGCCGGCGGAAACUACUUGC	AGGGGUUUCUUUCGGCCUCCAG	AGGGGUUUCUUUCGGCCUCCAGCAGCAUUUGACCGUUGUAGGCCGGCGGAAACUACUUGC
>aga-chr3L_114224-hsa-miR-561-3p-yes-1032.5-chr3L-17216221-17216289-mature	>aga-chr3L_114224-hsa-miR-561-3p-yes-1032.5-chr3L-17216221-17216289-star	>aga-chr3L_114224-hsa-miR-561-3p-yes-1032.5-chr3L-17216221-17216289
AAAAGUUUUCAUAUUCUUGCGG	AUUAGAAUGUGGAAUCUGUUUUU	AUUAGAAUGUGGAAUCUGUUUUUGUACCUGUUACAGAAAUAUGCAAAAAAGUUUUCAUAUUCUUGCGG
>aga-chr3R_160384-aae-miR-2945-3p-yes-793.9-chr3R-10314330-10314397-mature	>aga-chr3R_160384-aae-miR-2945-3p-yes-793.9-chr3R-10314330-10314397-star	>aga-chr3R_160384-aae-miR-2945-3p-yes-793.9-chr3R-10314330-10314397
UGACUAGAGGCAGACUCGUUUGG	AGCGAGUCUGCACUCUGGAAUAACAUG	AGCGAGUCUGCACUCUGGAAUAACAUGUCGGAUUCGUAUACUCAUGACUAGAGGCAGACUCGUUUGG
>aga-chrX_353198-aae-miR-12-3p-yes-698.8-chrX-1256013-1256078-mature	>aga-chrX_353198-aae-miR-12-3p-yes-698.8-chrX-1256013-1256078-star	>aga-chrX_353198-aae-miR-12-3p-yes-698.8-chrX-1256013-1256078
CAGUACUUCUGCAAUGCAACCC	GUGCAUUGUAGUUGCAUUGCA	GUGCAUUGUAGUUGCAUUGCACUUACCGUGUUGGCAACAGGUGCAGUACUUCUGCAAUGCAACCC
>aga-chr2R_55451-aae-miR-285-yes-376.9-chr2R-13042402-13042473-mature	>aga-chr2R_55451-aae-miR-285-yes-376.9-chr2R-13042402-13042473-star	>aga-chr2R_55451-aae-miR-285-yes-376.9-chr2R-13042402-13042473
UAGCACCAUGAGAUUCAGCUC	GCUGAACUCUCGUGGGUCUGC	GCUGAACUCUCGUGGGUCUGCAGUAUUUACAAGCGGCCACAUCGUUCAUGUAGCACCAUGAGAUUCAGCUC
>aga-chr2L_33402-aae-miR-2945-3p-no-347.2-chr2L-3537482-3537547-mature	>aga-chr2L_33402-aae-miR-2945-3p-no-347.2-chr2L-3537482-3537547-star	>aga-chr2L_33402-aae-miR-2945-3p-no-347.2-chr2L-3537482-3537547
UGACUAGACCGAACACUCGUAUC	GCGAAUGUCGGAGUAGUCGCU	GCGAAUGUCGGAGUAGUCGCUUGUGAUUGAAUUGACAAAAAGUGACUAGACCGAACACUCGUAUC
>aga-chr2R_81494-dme-miR-971-3p-yes-279.6-chr2R-15821042-15821119-mature	>aga-chr2R_81494-dme-miR-971-3p-yes-279.6-chr2R-15821042-15821119-star	>aga-chr2R_81494-dme-miR-971-3p-yes-279.6-chr2R-15821042-15821119
UUGGUGUUAUAUCUUACAGUGAG	UGGCUGUAAGUAGAACAGCAAGC	UGGCUGUAAGUAGAACAGCAAGCUCGUACUGUUUCGCCACGGACGACAAUUUGCUUGGUGUUAUAUCUUACAGUGAG
>aga-chr2R_78185---yes-147.6-chr2R-2995188-2995251-mature	>aga-chr2R_78185---yes-147.6-chr2R-2995188-2995251-star	>aga-chr2R_78185---yes-147.6-chr2R-2995188-2995251
AUGGAUUCGAUCGAUCGAGUGC	ACGUCGUCGAGCGAUUCCUUCC	AUGGAUUCGAUCGAUCGAGUGCAGUUUCCAGAUUCAUCGGCACGUCGUCGAGCGAUUCCUUCC
>aga-chrUNKN_300194---no-120.2-chrUNKN-17939222-17939297-mature	>aga-chrUNKN_300194---no-120.2-chrUNKN-17939222-17939297-star	>aga-chrUNKN_300194---no-120.2-chrUNKN-17939222-17939297
CGCUCGACUAUUUAUCGCCCGAGA	CGGUUGGUCCGUGUACGAGCC	CGGUUGGUCCGUGUACGAGCCGACCUUGUUCCAGUACGACGCUGUGCGUUUCGCUCGACUAUUUAUCGCCCGAGA
>aga-chr3L_120666---yes-118-chr3L-41925855-41925922-mature	>aga-chr3L_120666---yes-118-chr3L-41925855-41925922-star	>aga-chr3L_120666---yes-118-chr3L-41925855-41925922
AACGAGUUUCCCGAUACGACUG	GCCGUAUCGGAGAAAUCGUUCG	AACGAGUUUCCCGAUACGACUGCAAGAGUUGGUUGAACACAAUCAGCCGUAUCGGAGAAAUCGUUCG
>aga-chrX_329630---yes-100.9-chrX-1723972-1724034-mature	>aga-chrX_329630---yes-100.9-chrX-1723972-1724034-star	>aga-chrX_329630---yes-100.9-chrX-1723972-1724034
CAUUACCGAUGGAUCCUUACCG	AGUAAGGGUUUUCUGUAAUGCA	CAUUACCGAUGGAUCCUUACCGAUGUAUUUGGUACUAUUCAGUAAGGGUUUUCUGUAAUGCA
>aga-chr2R_79518---yes-76.3-chr2R-7197876-7197939-mature	>aga-chr2R_79518---yes-76.3-chr2R-7197876-7197939-star	>aga-chr2R_79518---yes-76.3-chr2R-7197876-7197939
UGCAUUCAGUGGGGCGGUCGU	AUCUUCCUCCGUGAAUGACGCGU	AUCUUCCUCCGUGAAUGACGCGUAUCCCCGCGUAUAUAGACGUGCAUUCAGUGGGGCGGUCGU
>aga-chr3R_170005-aae-miR-2944b-5p-yes-73-chr3R-43008878-43008934-mature	>aga-chr3R_170005-aae-miR-2944b-5p-yes-73-chr3R-43008878-43008934-star	>aga-chr3R_170005-aae-miR-2944b-5p-yes-73-chr3R-43008878-43008934
GAAGGAACUUCUGCUGUGAUCU	UAUCACAGUAGUUGUACUUUAA	GAAGGAACUUCUGCUGUGAUCUGAGUUAGGAUCAUAUCACAGUAGUUGUACUUUAA
>aga-chr2L_33397-aae-miR-2944b-5p-yes-72.9-chr2L-3537079-3537136-mature	>aga-chr2L_33397-aae-miR-2944b-5p-yes-72.9-chr2L-3537079-3537136-star	>aga-chr2L_33397-aae-miR-2944b-5p-yes-72.9-chr2L-3537079-3537136
GAAGGAACUUCUGCUGUGAUCU	UAUCACAGUAGUUGUACUUUAA	GAAGGAACUUCUGCUGUGAUCUGAGUUAUAGAUCAUAUCACAGUAGUUGUACUUUAA
>aga-chr3R_158076-tca-miR-3840-3p-yes-62.8-chr3R-506934-506995-mature	>aga-chr3R_158076-tca-miR-3840-3p-yes-62.8-chr3R-506934-506995-star	>aga-chr3R_158076-tca-miR-3840-3p-yes-62.8-chr3R-506934-506995
UAGUACGAAUACGUACGAGGGA	CCUUGAUCGUGUUCGCUACUGCU	CCUUGAUCGUGUUCGCUACUGCUAUGAUGCUUUGUAAAGUAGUACGAAUACGUACGAGGGA
>aga-chr3R_170007-aae-miR-2944b-5p-yes-61-chr3R-43009066-43009127-mature	>aga-chr3R_170007-aae-miR-2944b-5p-yes-61-chr3R-43009066-43009127-star	>aga-chr3R_170007-aae-miR-2944b-5p-yes-61-chr3R-43009066-43009127
GAAGGAACUCCCGGUGUGAUAUG	UAUCACAGCGGUAGUUACCUG	GAAGGAACUCCCGGUGUGAUAUGUUGGAAAAUCCGUACCAUAUCACAGCGGUAGUUACCUG
>aga-chr3R_160262---no-49.9-chr3R-10043656-10043713-mature	>aga-chr3R_160262---no-49.9-chr3R-10043656-10043713-star	>aga-chr3R_160262---no-49.9-chr3R-10043656-10043713
CUCGCUGGCUGUCCGCAAACU	AUUGCGCAUCGUCAACUGGUAGU	AUUGCGCAUCGUCAACUGGUAGUGGCAGGACGCGCGCUCGCUGGCUGUCCGCAAACU
>aga-chrUNKN_297420---yes-45.4-chrUNKN-15528749-15528809-mature	>aga-chrUNKN_297420---yes-45.4-chrUNKN-15528749-15528809-star	>aga-chrUNKN_297420---yes-45.4-chrUNKN-15528749-15528809
UAGACGAUUUCGGAAUGGCACAUCC	ACAAGUCAUACUGCAAACUGCUAUGA	ACAAGUCAUACUGCAAACUGCUAUGAUAAAUAUCAUAGACGAUUUCGGAAUGGCACAUCC
>aga-chrX_329636---yes-44-chrX-1724610-1724673-mature	>aga-chrX_329636---yes-44-chrX-1724610-1724673-star	>aga-chrX_329636---yes-44-chrX-1724610-1724673
ACACGAUAAGAGGAAAGUUUACG	UAAAUGAUCCUUUUAUCGUGUAC	ACACGAUAAGAGGAAAGUUUACGUUUCAAUCGGAUGUUCGUAAAUGAUCCUUUUAUCGUGUAC
>aga-chr2L_32652---yes-41.2-chr2L-2780434-2780514-mature	>aga-chr2L_32652---yes-41.2-chr2L-2780434-2780514-star	>aga-chr2L_32652---yes-41.2-chr2L-2780434-2780514
CCGGUGAACUGCUGUGCAGGGGCGC	CGCGCUUGGGCCGCUCAGCCGGUACGG	CGCGCUUGGGCCGCUCAGCCGGUACGGCUGCACAGGGGCGACCGUGUUGUCGCUGCCGGUGAACUGCUGUGCAGGGGCGC
>aga-chr2R_67619---yes-26.5-chr2R-49467505-49467588-mature	>aga-chr2R_67619---yes-26.5-chr2R-49467505-49467588-star	>aga-chr2R_67619---yes-26.5-chr2R-49467505-49467588
UGAGAGAACGAAAGCAUUCCUU	AGGGUGUGAUUGUUCUUCCA	AGGGUGUGAUUGUUCUUCCAUUUUUCUUCCAGUUGCCAACAACUGGUCCAAUUGGAUUGAAUGAGAGAACGAAAGCAUUCCUU
>aga-chrX_364212---yes-25.4-chrX-21031669-21031727-mature	>aga-chrX_364212---yes-25.4-chrX-21031669-21031727-star	>aga-chrX_364212---yes-25.4-chrX-21031669-21031727
UCCGGCUACCGACUAACGGCUC	GCCACUAGUCUGCAGCCGGAGC	GCCACUAGUCUGCAGCCGGAGCUGGCGUCCGACAAUUCCGGCUACCGACUAACGGCUC
>aga-chr2L_13183-tca-miR-3897-3p-yes-12.9-chr2L-9916590-9916657-mature	>aga-chr2L_13183-tca-miR-3897-3p-yes-12.9-chr2L-9916590-9916657-star	>aga-chr2L_13183-tca-miR-3897-3p-yes-12.9-chr2L-9916590-9916657
UGUGGUGGCACACUUUGACAAC	AGUCACGGUUCGCGAUCACAUUCG	AGUCACGGUUCGCGAUCACAUUCGUUGUGUAUGGAUGUAUGUACGUGUGGUGGCACACUUUGACAAC
>aga-chrX_354535-aae-miR-263a-5p-yes-5.7-chrX-5083913-5083981-mature	>aga-chrX_354535-aae-miR-263a-5p-yes-5.7-chrX-5083913-5083981-star	>aga-chrX_354535-aae-miR-263a-5p-yes-5.7-chrX-5083913-5083981
AAUGGCACUCUUGUUGGACAAG	UGUCCAACCAGGGUGCUAUAGA	AAUGGCACUCUUGUUGGACAAGCUCUUUGGAAAUUGCUAUUGGAUUUGUCCAACCAGGGUGCUAUAGA
>aga-chr3R_167898-hsa-miR-4747-3p-yes-5.5-chr3R-37678001-37678058-mature	>aga-chr3R_167898-hsa-miR-4747-3p-yes-5.5-chr3R-37678001-37678058-star	>aga-chr3R_167898-hsa-miR-4747-3p-yes-5.5-chr3R-37678001-37678058
UAGGCCCGACCAGAACUCGCUG	AUGAGUUCGGAUCGGGUCAUGA	AUGAGUUCGGAUCGGGUCAUGAUCAAAGUAGGACCUAGGCCCGACCAGAACUCGCUG
>aga-chr2L_48064-aae-miR-2944b-3p-yes-5.4-chr2L-37757411-37757490-mature	>aga-chr2L_48064-aae-miR-2944b-3p-yes-5.4-chr2L-37757411-37757490-star	>aga-chr2L_48064-aae-miR-2944b-3p-yes-5.4-chr2L-37757411-37757490
UAUCACAGCCAGCUUUGAAGA	UCUCAAAGUGGCUGUGAAAUG	UCUCAAAGUGGCUGUGAAAUGCGUCCUUCACUGUGUAAGGGAAGAUUCCUUUUUCGCAUAUCACAGCCAGCUUUGAAGA
>aga-chr2L_1641-dme-miR-318-5p-yes-5.2-chr2L-479361-479429-mature	>aga-chr2L_1641-dme-miR-318-5p-yes-5.2-chr2L-479361-479429-star	>aga-chr2L_1641-dme-miR-318-5p-yes-5.2-chr2L-479361-479429
CGAUACACGAACUGGGGCUCUCUCC	GGAGAGAUAAUCGGUGAUCGGUCUUC	GGAGAGAUAAUCGGUGAUCGGUCUUCUGCAUGAUGCAAGAGAUCGAUACACGAACUGGGGCUCUCUCC
>aga-chr2L_4162-bmo-miR-2846-yes-4.5-chr2L-1264702-1264760-mature	>aga-chr2L_4162-bmo-miR-2846-yes-4.5-chr2L-1264702-1264760-star	>aga-chr2L_4162-bmo-miR-2846-yes-4.5-chr2L-1264702-1264760
AGGAUUACGAUGAAGUGUUUGCGCC	CAAAUGACCUUUCGUAGUCUGAU	AGGAUUACGAUGAAGUGUUUGCGCCGGUAGUUAGGCAAAUGACCUUUCGUAGUCUGAU
>aga-chrX_334904-aae-miR-31-yes-3.7-chrX-14375923-14375981-mature	>aga-chrX_334904-aae-miR-31-yes-3.7-chrX-14375923-14375981-star	>aga-chrX_334904-aae-miR-31-yes-3.7-chrX-14375923-14375981
UGGCAAGAUGUUGGCAUAGCU	AGCUAUUCAACUUCUUGUUUAU	UGGCAAGAUGUUGGCAUAGCUAAAAGAUUUGGAUUUAGCUAUUCAACUUCUUGUUUAU
>aga-chrUNKN_316148---yes-1.9-chrUNKN-29814150-29814215-mature	>aga-chrUNKN_316148---yes-1.9-chrUNKN-29814150-29814215-star	>aga-chrUNKN_316148---yes-1.9-chrUNKN-29814150-29814215
CCCUGUGGAACACCAUGUACGAUGG	AUCACGGCUGGUGUUCCACAGGGUU	AUCACGGCUGGUGUUCCACAGGGUUCGAUUCUUGGCCCCACCCUGUGGAACACCAUGUACGAUGG
>aga-chr2L_24989---yes-1.9-chr2L-47752190-47752248-mature	>aga-chr2L_24989---yes-1.9-chr2L-47752190-47752248-star	>aga-chr2L_24989---yes-1.9-chr2L-47752190-47752248
ACUCCGGUCGACUCUGGACGAC	UCCAGAAUCGUCCGUAAUCUUC	UCCAGAAUCGUCCGUAAUCUUCGGAGACUCCAGACGACUCCGGUCGACUCUGGACGAC
>aga-chr3R_162293---yes-1.8-chr3R-17944236-17944298-mature	>aga-chr3R_162293---yes-1.8-chr3R-17944236-17944298-star	>aga-chr3R_162293---yes-1.8-chr3R-17944236-17944298
UUGCGAGAGGACCUAUAAUGACU	UCGUUUGUAGGGUCCCUUGCGUUG	UUGCGAGAGGACCUAUAAUGACUGGAAAAUUGAACGAGUCGUUUGUAGGGUCCCUUGCGUUG
>aga-chrX_349352-hsa-miR-3605-3p-no-1.8-chrX-23388567-23388633-mature	>aga-chrX_349352-hsa-miR-3605-3p-no-1.8-chrX-23388567-23388633-star	>aga-chrX_349352-hsa-miR-3605-3p-no-1.8-chrX-23388567-23388633
UCUCCGUGGACGGCUGUCGAUGCC	UGACUGCGCGCGACGUCGACGCGCGG	UCUCCGUGGACGGCUGUCGAUGCCACGCUGCGCGGCGGCAUGACUGCGCGCGACGUCGACGCGCGG
>aga-chr2L_43038---yes-1.7-chr2L-19622706-19622749-mature	>aga-chr2L_43038---yes-1.7-chr2L-19622706-19622749-star	>aga-chr2L_43038---yes-1.7-chr2L-19622706-19622749
GAUUUGUCCAAAAAGGAUG	UCGUUUUCGGACAGACUU	UCGUUUUCGGACAGACUUUUAUUGGAUUUGUCCAAAAAGGAUG
>aga-chrUNKN_284349-hsa-miR-3605-3p-no-1.7-chrUNKN-9437858-9437919-mature	>aga-chrUNKN_284349-hsa-miR-3605-3p-no-1.7-chrUNKN-9437858-9437919-star	>aga-chrUNKN_284349-hsa-miR-3605-3p-no-1.7-chrUNKN-9437858-9437919
UCUCCGUGGACGGCUGUCGAUGCCU	GCAUGAUUGCGCGCGACGUCGACG	UCUCCGUGGACGGCUGUCGAUGCCUCGCUGCGCGGCGGCAUGAUUGCGCGCGACGUCGACG
>aga-chr2R_55298---yes-1.6-chr2R-12617384-12617473-mature	>aga-chr2R_55298---yes-1.6-chr2R-12617384-12617473-star	>aga-chr2R_55298---yes-1.6-chr2R-12617384-12617473
AAUUGGACUCUGUGGCACCCU	AGAUGCAAUAGAAUCCAGUUCC	AAUUGGACUCUGUGGCACCCUUUUUGGGCAGGCUUUUUGGGAAUUCCUAUUAGAUUUGUCCAAAAACAGAUGCAAUAGAAUCCAGUUCC
>aga-chr2L_10799---yes-1.5-chr2L-5507567-5507641-mature	>aga-chr2L_10799---yes-1.5-chr2L-5507567-5507641-star	>aga-chr2L_10799---yes-1.5-chr2L-5507567-5507641
UUUUGGAACACAAGCUCGGCAGGCC	UCUGCCGACCUCACCACGCGACGA	UCUGCCGACCUCACCACGCGACGAUUUUUGUUUUUUUGAAGCAAAGAUUUUUUGGAACACAAGCUCGGCAGGCC
>aga-chr2R_79100---yes-1.4-chr2R-5800612-5800671-mature	>aga-chr2R_79100---yes-1.4-chr2R-5800612-5800671-star	>aga-chr2R_79100---yes-1.4-chr2R-5800612-5800671
ACGAGGCGAAGACUUUGUUGCC	UAACAGAGCCUGGCGCCUUGCGC	UAACAGAGCCUGGCGCCUUGCGCACACAUUCUGGUGCACGAGGCGAAGACUUUGUUGCC
>aga-chr3R_162944---yes-1.3-chr3R-19372153-19372239-mature	>aga-chr3R_162944---yes-1.3-chr3R-19372153-19372239-star	>aga-chr3R_162944---yes-1.3-chr3R-19372153-19372239
UUAUACUUCCUGCUUCACCGAU	CGUGUGAGACAUGGGAGUAUUAGGA	CGUGUGAGACAUGGGAGUAUUAGGAAGACGAUGCACUGCCACAGUUCAGGGUGCAGAUCGGUUCUUAUACUUCCUGCUUCACCGAU
>aga-chr2R_79603---no-1.2-chr2R-7609907-7609987-mature	>aga-chr2R_79603---no-1.2-chr2R-7609907-7609987-star	>aga-chr2R_79603---no-1.2-chr2R-7609907-7609987
AAUUGGACUCUAUAGCACCCU	UAGCUGUGGGACGCUUUAUUAACC	UAGCUGUGGGACGCUUUAUUAACCCUUUUUUUCGAGAAAUGAACUUAUGAAAUGGGGGAAAUUGGACUCUAUAGCACCCU
>aga-chrX_354908---yes-1.1-chrX-6133083-6133148-mature	>aga-chrX_354908---yes-1.1-chrX-6133083-6133148-star	>aga-chrX_354908---yes-1.1-chrX-6133083-6133148
AACCGACAGAUCAUUGGCCAGA	AUGCCGAUGCUCUGGUUGGUUCA	AUGCCGAUGCUCUGGUUGGUUCAAACUUGUAACGAACAUUUUGAACCGACAGAUCAUUGGCCAGA
>aga-chr2R_54340---yes-1.1-chr2R-8915400-8915474-mature	>aga-chr2R_54340---yes-1.1-chr2R-8915400-8915474-star	>aga-chr2R_54340---yes-1.1-chr2R-8915400-8915474
AAUUGGACUCUGUGGCACCCU	GAUGCUAUAGAGUACAUUUC	AAUUGGACUCUGUGGCACCCUUUGGAACUAUUCCUAUCGGAUUUGUCCAAUAAGGAUGCUAUAGAGUACAUUUC
>aga-chr3R_157264---yes-1-chr3R-52847722-52847783-mature	>aga-chr3R_157264---yes-1-chr3R-52847722-52847783-star	>aga-chr3R_157264---yes-1-chr3R-52847722-52847783
AGGAUUCGUAGUGCUACUGUGCAGA	AAAGUUGGCAAAAAUCCGGAGUCG	AGGAUUCGUAGUGCUACUGUGCAGACUAGUGAUGGGUAAAGUUGGCAAAAAUCCGGAGUCG
>aga-chr3L_118320-hsa-miR-3170-no-0.9-chr3L-34333697-34333756-mature	>aga-chr3L_118320-hsa-miR-3170-no-0.9-chr3L-34333697-34333756-star	>aga-chr3L_118320-hsa-miR-3170-no-0.9-chr3L-34333697-34333756
AUGGGGUUUGACCUGCUGGGC	CCCGGGUAAAACCCGCACCA	AUGGGGUUUGACCUGCUGGGCUUGGGGAUUUAAACACGCCCCGGGUAAAACCCGCACCA
>aga-chr2L_42099---yes-0.9-chr2L-17042959-17043040-mature	>aga-chr2L_42099---yes-0.9-chr2L-17042959-17043040-star	>aga-chr2L_42099---yes-0.9-chr2L-17042959-17043040
UACUUUCGCAAAUAGAUCGCUGCCU	UAGUUAGUUUUUGGCUAAGUGGAGC	UACUUUCGCAAAUAGAUCGCUGCCUAACUUUGCUGCGCACAGCUCUAGUUGGGCAAUAGUUAGUUUUUGGCUAAGUGGAGC
>aga-chr3L_130625---yes-0.8-chr3L-9986749-9986811-mature	>aga-chr3L_130625---yes-0.8-chr3L-9986749-9986811-star	>aga-chr3L_130625---yes-0.8-chr3L-9986749-9986811
UUGGUCUGAUUGCCUACACUGGCUU	UUCCCCGUCUAGUGCCAAAUUAGUGCC	UUGGUCUGAUUGCCUACACUGGCUUUGCAUACAAAUUCCCCGUCUAGUGCCAAAUUAGUGCC
>aga-chr2L_23370-hsa-miR-6723-5p-no-0.8-chr2L-42944574-42944675-mature	>aga-chr2L_23370-hsa-miR-6723-5p-no-0.8-chr2L-42944574-42944675-star	>aga-chr2L_23370-hsa-miR-6723-5p-no-0.8-chr2L-42944574-42944675
GUAGUCCGGAGUGGAGUC	CUACGAACUACUCCAGACAACUC	GUAGUCCGGAGUGGAGUCGUGGAUCAACUCCGACUCCGGUGCGCAAAAUAUGAAUCCGACUUCGGUGAACACGAACGACUACGAACUACUCCAGACAACUC
>aga-chrX_332673-hsa-miR-376a-5p-no-0.6-chrX-10415961-10416039-mature	>aga-chrX_332673-hsa-miR-376a-5p-no-0.6-chrX-10415961-10416039-star	>aga-chrX_332673-hsa-miR-376a-5p-no-0.6-chrX-10415961-10416039
UUAGAUUCCCAGAUCGUCAGAU	CGGGCGGCCGGGUGGUCUAGUC	CGGGCGGCCGGGUGGUCUAGUCAUCAGAUGCACUCGCUUUUGCAACACCGGAUGGAUUAGAUUCCCAGAUCGUCAGAU
>aga-chr2R_70383-hsa-miR-4741-no-0.5-chr2R-57684036-57684089-mature	>aga-chr2R_70383-hsa-miR-4741-no-0.5-chr2R-57684036-57684089-star	>aga-chr2R_70383-hsa-miR-4741-no-0.5-chr2R-57684036-57684089
CGGGCUGUUGCAGCAGGUGCCU	ACGCCUGUCAGCAGUCAGUGAGUG	ACGCCUGUCAGCAGUCAGUGAGUGUGGAGCACGGGCUGUUGCAGCAGGUGCCU
>aga-chr3L_104349---yes-0.5-chr3L-1101081-1101147-mature	>aga-chr3L_104349---yes-0.5-chr3L-1101081-1101147-star	>aga-chr3L_104349---yes-0.5-chr3L-1101081-1101147
UGAACACCCAUUUAUUGCCGACAGG	UUUGUACCGGUCAAUUUUUGCUUCACC	UUUGUACCGGUCAAUUUUUGCUUCACCAUCACGCUUGAUAGUGAACACCCAUUUAUUGCCGACAGG
>aga-chrUNKN_283499-hsa-miR-1270-no-0.2-chrUNKN-9146920-9147009-mature	>aga-chrUNKN_283499-hsa-miR-1270-no-0.2-chrUNKN-9146920-9147009-star	>aga-chrUNKN_283499-hsa-miR-1270-no-0.2-chrUNKN-9146920-9147009
UUGGAGAUCAAAAGACGAUGUUUUU	UCAUCGUUGAUGGAUUUCGACCCUCGA	UUGGAGAUCAAAAGACGAUGUUUUUAGCUUCAGUGUGCUGUCAGACGCGGAUCAUCAAAGGUUCAUCGUUGAUGGAUUUCGACCCUCGA
>aga-chr3R_150582-hsa-miR-943-no-0.1-chr3R-39778750-39778796-mature	>aga-chr3R_150582-hsa-miR-943-no-0.1-chr3R-39778750-39778796-star	>aga-chr3R_150582-hsa-miR-943-no-0.1-chr3R-39778750-39778796
UUGACUGUCGCCUCUGCGGAUG	UUAGCAAGCGUAUUCAGCG	UUGACUGUCGCCUCUGCGGAUGUGUAAUUAGCAAGCGUAUUCAGCG
>aga-chr2L_9650---yes-0-chr2L-5268925-5269011-mature	>aga-chr2L_9650---yes-0-chr2L-5268925-5269011-star	>aga-chr2L_9650---yes-0-chr2L-5268925-5269011
UAGGAUCUAUUGACAUUGCAGCCU	GGCUUGUGUUAGUGCCUGGG	UAGGAUCUAUUGACAUUGCAGCCUUGAAAACAAUAUUUUCUUUAAAGAUUUCAAGUAGUUUUUAAGGGCUUGUGUUAGUGCCUGGG
>aga-chr2L_349-hsa-miR-183-3p-no-0-chr2L-66073-66163-mature	>aga-chr2L_349-hsa-miR-183-3p-no-0-chr2L-66073-66163-star	>aga-chr2L_349-hsa-miR-183-3p-no-0-chr2L-66073-66163
UUGAAUUACGUCGGCAAUUUUUGGG	UUCGACGCCGGUUCGAAGA	UUCGACGCCGGUUCGAAGAUCACGUAGUUCUUAAAGAUAGGUAGGUUAUCUACGUAGAAUGAUUUUUGAAUUACGUCGGCAAUUUUUGGG
>aga-chr3L_135613-hsa-miR-519b-3p-no-0-chr3L-31252135-31252187-mature	>aga-chr3L_135613-hsa-miR-519b-3p-no-0-chr3L-31252135-31252187-star	>aga-chr3L_135613-hsa-miR-519b-3p-no-0-chr3L-31252135-31252187
UAAGUGCAAAUCGUUGUAGUCGGUU	CCGUAUAUACUGGUAUGCCCUUUUU	UAAGUGCAAAUCGUUGUAGUCGGUUAGCCGUAUAUACUGGUAUGCCCUUUUU

## Sheet: miRNA (miRBase)
miRNA (miRBase)	mature miR (miRDeep2)	star miR* (miRDeep2)	miRNA precursor	mir-5p	mir-3p
aga-bantam	ugagaucacuuugaaagcugau	ccgguuuucauuuucgaucugacu	uguguggaugaaauguaaucacagaaccgguuuucauuuucgaucugacuuauuuuuuucacaaacaagugagaucacuuugaaagcugauuuuguacaauuaauucaacg	ccgguuuucauuuucgaucugacu	ugagaucacuuugaaagcugau
aga-let-7	ugagguaguugguuguauagu	cuauacaauccgcuaacuuacc	gccuacucccguguugagguaguugguuguauaguaccgugguuccaauacucgacuauacaauccgcuaacuuaccucguggguagagu	ugagguaguugguuguauagu	cuauacaauccgcuaacuuacc
aga-miR-1	uggaauguaaagaaguauggag	ccaugcuuccuugcauucaaua	gaagcaaagcugcgaaaguuccaugcuuccuugcauucaauaguauguuuguaaaacccuauggaauguaaagaaguauggagcgauugggcuaguuc	ccaugcuuccuugcauucaaua	uggaauguaaagaaguauggag
aga-miR-10	acccuguagauccgaauuugu	caaauucgguucuagagagguuu	gucgauuuauguucuacauccacccuguagauccgaauuuguuugaauuuauauuaauaacaaauucgguucuagagagguuuguguggggcauuuguuaac	acccuguagauccgaauuugu	caaauucgguucuagagagguuu
aga-miR-100	aacccguagauccgaacuugug	caagaacggauauaugggauucu	gccccgucuguggaaacccguagauccgaacuugugcugcacuguacaacuggacacaagaacggauauaugggauucugucgacgguuggc	aacccguagauccgaacuugug	caagaacggauauaugggauucu
aga-miR-1000	auauuguccugucacagcagu	cuguuguuucgggacauuucca	ccuagcagucgaugauauuguccugucacagcaguacuuuuugccuaguuuacuguuguuucgggacauuuccaucgacgcuaggguuuucau	auauuguccugucacagcagu	cuguuguuucgggacauuucca
aga-miR-11	caucacagucugaguucuugcu	caagaacuuggaacugugaucugug	gcauccggcaagaacuuggaacugugaucugugugguuauuagccgcguucgaagcucuucacaucacagucugaguucuugcucgaugg	caagaacuuggaacugugaucugug	caucacagucugaguucuugcu
aga-miR-1174	ucagaucuacuucauacccaug	guggguauuuuagaucaucgaca	gcuacgaucguggguauuuuagaucaucgacagaccaaggcacuuucgucacuggcauuguaaggccgagcagaugcggccucaacccaaacccucacccgugguucgcaucugcucccguccagugcccuguccaaccauacugucagaucuacuucauacccaugaaugguggcg	guggguauuuuagaucaucgaca	ucagaucuacuucauacccaug
aga-miR-1175	aaguggaguaguggucucaucgcu	ugagauucuacuucuccgacuuaa	gauauggaauaaguggaguaguggucucaucgcuuagcuucagaaaagugagauucuacuucuccgacuuaauucauauc	aaguggaguaguggucucaucgcu	ugagauucuacuucuccgacuuaa
aga-miR-12	ugaguauuacaucagguacuggu	caguacuuguguuauacucucc	ccggggugaguauuacaucagguacugguguguaauuuaaacgaccaucggacaugggggcugcccaacuccucuucuguccccggucaagcuaucaguacuuguguuauacucucc	ugaguauuacaucagguacuggu	caguacuuguguuauacucucc
aga-miR-124	uaaggcacgcggugaaugccaag	gguguucacuguaggccuguaug	cguuuuucuccugguguucacuguaggccuguauguucuauugcggauuucauaaggcacgcggugaaugccaagagcgaacg	gguguucacuguaggccuguaug	uaaggcacgcggugaaugccaag
aga-miR-125	ucccugagacccuaacuuguga	acaaguuuugaucuccgguau	uauuguuucguuuuuuuguaucugcugauucccugagacccuaacuugugacuaucguugcaaaguuucacaaguuuugaucuccgguauuagcgguugagaugcaacggua	ucccugagacccuaacuuguga	acaaguuuugaucuccgguau
aga-miR-133	uugguccccuucaaccagcugu	agcugguugacaucgggucaaau	agcugguugacaucgggucaaaucguaauauuguugacgcaauauuuucccuuugcgaaugcauuugguccccuucaaccagcuguagcagugauugcaaucaacagu	agcugguugacaucgggucaaau	uugguccccuucaaccagcugu
aga-miR-137	uauugcuugagaauacacguag	acgcguauucuuggguuacu	aaaacuugguuggccacgcguauucuuggguuacuaacacacuguuuauguuguuauugcuugagaauacacguaguugacuaguguugua	acgcguauucuuggguuacu	uauugcuugagaauacacguag
aga-miR-13b	uaucacagccauuuugacgagu	ucguaaaaaugguugugccgug	ugcucguggucaggucguaaaaaugguugugccgugucgauuuaagaaaaguucauaucacagccauuuugacgaguuugaccacucuugagca	ucguaaaaaugguugugccgug	uaucacagccauuuugacgagu
aga-miR-14	ucagucuuuuucucucuccua	gggagcgagauuaaggcuugcu	gcccgauaagccugugggagcgagauuaaggcuugcugguuaucacguuaaacguagucagucuuuuucucucuccuaucgguacuaacggugc	gggagcgagauuaaggcuugcu	ucagucuuuuucucucuccua
aga-miR-184	uggacggagaacugauaaggg	ccuuaucauucuuucgccccgu	ggugcacucgaacccuuaucauucuuucgccccgugugcuuucuaacaacuggacggagaacugauaagggcccgggucacc	ccuuaucauucuuucgccccgu	uggacggagaacugauaaggg
aga-miR-1889	acacauuacagauugggauua	caaucucaaauuguaauagugugu	uguggcguggaugggcggcaaucucaaauuguaauagugugucaccguuaacggcuggaccauugugcugccaucgugauccaccgagaaaaacacacauuacagauugggauuaccccguccaugcuccg	caaucucaaauuguaauagugugu	acacauuacagauugggauua
aga-miR-1890	ugaaaucuuugauuaggucu	agagcuaauuggaguauuucuug	gucguguggacggccagagcuaauuggaguauuucuugaggaauauuuuugacaagcucaugaaaucuuugauuaggucugguuauucguuacgac	agagcuaauuggaguauuucuug	ugaaaucuuugauuaggucu
aga-miR-1891	acacguccauuaacucugguac	ugaggaguuaauuugcguguuuu	gccuccucuuuuuccgucauguugaggaguuaauuugcguguuuuuauauuugauuaaacacguccauuaacucugguacaugaugguaaaagcgagcaac	ugaggaguuaauuugcguguuuu	acacguccauuaacucugguac
aga-miR-190	agauauguuugauauucuugguug	cccaggaaucaaacauauuauu	uguuuggugggacaguuucggugagauauguuugauauucuugguuguuaagauuucaauuaucacccaggaaucaaacauauuauuaccgugacugucgu	agauauguuugauauucuugguug	cccaggaaucaaacauauuauu
aga-miR-2-1	uaucacagccagcuuugaugagc	cucucaaaguggcugugaaaug	gcauguccugucucucaaaguggcugugaaauggugcacuuucgauccgauaucucauaucacagccagcuuugaugagcuaggccg	cucucaaaguggcugugaaaug	uaucacagccagcuuugaugagc
aga-miR-2-2	uaucacagccagcuuugaugagc	ucaucaaacuugguuguugua	uauugggugccaugcauugucaucaaacuugguuguuguagcuugcuuugauaguugcuaucacagccagcuuugaugagcaaugcgucacuuaccua	ucaucaaacuugguuguugua	uaucacagccagcuuugaugagc
aga-miR-210	uugugcgugugacaacggcua	agcugcugaccacugcacaagau	gaaauucauugcagcugcugaccacugcacaagauuagaaugcgacucuugugcgugugacaacggcuauuauggguuuu	agcugcugaccacugcacaagau	uugugcgugugacaacggcua
aga-miR-219	agaguugugacuggacauccgug	ugauuguccaaacgcaauucuug	uuucuagcucugauuguccaaacgcaauucuuguccugugcugguuuagcuacucaagaguugugacuggacauccguggcucggaa	ugauuguccaaacgcaauucuug	agaguugugacuggacauccgug
aga-miR-263a	uguaauggcacuggaagaauucac	cguguucucuuaguggcauacc	cccugguacauguaauggcacuggaagaauucacgggauuuuuuucaacauucccguguucucuuaguggcauaccuaguacaggg	uguaauggcacuggaagaauucac	cguguucucuuaguggcauacc
aga-miR-263b	cuuggcacugggagaauucac	guggaucuuuucgugccaucgu	ugaccaauuauggaccuuggcacugggagaauucacaguggaucguaccauaucguuucuguggaucuuuucgugccaucguucagauuuggugcc	cuuggcacugggagaauucac	guggaucuuuucgugccaucgu
aga-miR-275	ucagguaccugaaguagcgcgcg	cgcgcuaagcaggaaccgggacu	ugagccgucuaaugacacgcgcuaagcaggaaccgggacuugguacacauucgcuagcagucagguaccugaaguagcgcgcguuauucggcuca	cgcgcuaagcaggaaccgggacu	ucagguaccugaaguagcgcgcg
aga-miR-276	uaggaacuucauaccgugcucu	agcgagguauagaguuccua	ggugacugccaucagcgagguauagaguuccuacgguaaucgauugaaacuuuguaggaacuucauaccgugcucuuggauagccguuuacc	agcgagguauagaguuccua	uaggaacuucauaccgugcucu
aga-miR-277	uaaaugcacuaucugguacgaca	cgugucagaggugcauuuaca	guuuugggguacgugucagaggugcauuuacaucgaacuauuccaguugagguauuuguaaaugcacuaucugguacgacauuccagaau	cgugucagaggugcauuuaca	uaaaugcacuaucugguacgaca
aga-miR-278	acggacgauagucuucaacgacc	ucggugggacuuucguccguuu	gguacgguacggacggacgauagucuucaacgaccguuccguuugacacgaggucggugggacuuucguccguuuguaaggcc	acggacgauagucuucaacgacc	ucggugggacuuucguccguuu
aga-miR-279	ugacuagauccacacucauuaa	aaugggugugaaucuagugauuuc	uuccuaucaguguaaaugggugugaaucuagugauuucacaugaauuuucgauugugacuagauccacacucauuaauguuguuuggaa	aaugggugugaaucuagugauuuc	ugacuagauccacacucauuaa
aga-miR-281	aagagagcuauccgucgacagu	ugucauggaauugcucucuuuau	gcaaucgaauaugaaaauaaagagagcuauccgucgacaguagggauauaauucacugucauggaauugcucucuuuauguacaauucgauauucaacgugc	aagagagcuauccgucgacagu	ugucauggaauugcucucuuuau
aga-miR-282	aaucuagccucuucuaggcuuugucugu	acauagccugucagagguuagg	guaacagagcuaaucuagccucuucuaggcuuugucuguacaguuucugcaaaccagacauagccugucagagguuaggugaaaucugcuagc	aaucuagccucuucuaggcuuugucugu	acauagccugucagagguuagg
aga-miR-283	uaaauaucagcugguaauucu	cgggauuucagcugauaucc	uucgaccgaaagguaaauaucagcugguaauucuaggcuaucaauccaucgugcaucccgggauuucagcugauauccacuuuuccgucgag	uaaauaucagcugguaauucu	cgggauuucagcugauaucc
aga-miR-286	ugacuagaccgaacacucgcguc	cgauugucggacuagucgcu	gucauaauuuggggcgauugucggacuagucgcugucgcagucauucgguuucaccuuagugacuagaccgaacacucgcguccuaaacgaacgac	cgauugucggacuagucgcu	ugacuagaccgaacacucgcguc
aga-miR-305	cggcacauguuggaguacacucu	auuguacuucaucaggugcucug	uuugucacaugucuauuguacuucaucaggugcucugguggauuugagaaaacccggcacauguuggaguacacucuaugugcugacaag	auuguacuucaucaggugcucug	cggcacauguuggaguacacucu
aga-miR-306	ucagguacuggaugacucucag	cugagggccuucugguaccu	ucacauggucagguacuggaugacucucaguuguguguaaaagaugcugagggccuucugguaccuaccccaguga	ucagguacuggaugacucucag	cugagggccuucugguaccu
aga-miR-307	ucacaaccuccuugagugag	acucacucaaccugggugugaug	uggacucauucucucgaucacucacucaaccugggugugaugcuuuuuugaaucaucacaaccuccuugagugagcgaccgcggauugacuaaaacca	acucacucaaccugggugugaug	ucacaaccuccuugagugag
aga-miR-308	aaucacaggaguauacug	uauaucccugugaguuugcuacu	gcuucucgugcgauguuucgcaguauaucccugugaguuugcuacuuuucaauggucaaaucacaggaguauacugugagauguugccgguuacuuaggc	uauaucccugugaguuugcuacu	aaucacaggaguauacug
aga-miR-309	ucacugggcaaaguuugucgca	cgacaaacuccguccagagggug	aagaugcgacaaacuccguccagaggguguccgauuucaaugaacucaucacugggcaaaguuugucgcauaaa	cgacaaacuccguccagagggug	ucacugggcaaaguuugucgca
aga-miR-315	uuuugauuguugcucagaaagc	cuuucgggcaguaaucaaaguc	uauaaaauuuugauuguugcucagaaagccgugucgauuaagcaauucgcuuucgggcaguaaucaaagucaaaua	uuuugauuguugcucagaaagc	cuuucgggcaguaaucaaaguc
aga-miR-317	ugaacacaucuggugguaucucagu	ugggauacuccuugugcucgcu	cgucucugccacugggauacuccuugugcucgcugugcauaucgauucaaacuagugaacacaucuggugguaucucaguggccgggaug	ugggauacuccuugugcucgcu	ugaacacaucuggugguaucucagu
aga-miR-34	uggcagugugguuagcuggu	cagccacuauccgcccugccguc	gaggcaauauacgcucuggcagugugguuagcugguugugugguuuucccaucuucacagccacuauccgcccugccgucgcgcuaaugc	uggcagugugguuagcuggu	cagccacuauccgcccugccguc
aga-miR-375-1	uuuguucguuuggcucgaguua	acuuaagccacgcguacagaaacu	uguugcgaugagacagaauuuggauuacuuaagccacgcguacagaaacuuuuuagaaugaaagaguuuguucguuuggcucgaguuaugccgguucuaaauugcagca	acuuaagccacgcguacagaaacu	uuuguucguuuggcucgaguua
aga-miR-375-2	uuuguucguuuggcucgaguua	acuuaagccacgcguacagaaacu	uguugcgaugagacagaauuuggauuacuuaagccacgcguacagaaacuuuuuagaaugaaagaguuuguucguuuggcucgaguuaugccgguucuaaauugcagca	acuuaagccacgcguacagaaacu	uuuguucguuuggcucgaguua
aga-miR-7	uggaagacuagugauuuuguugu	caauaaaucucucgucuuucua	ggcaaaacauuguauggaagacuagugauuuuguuguuuggcuuaugauacuaacaauaaaucucucgucuuucuacaaaguuugcc	uggaagacuagugauuuuguugu	caauaaaucucucgucuuucua
aga-miR-79	uaaagcuagauuaccaaagcau	gcuuuggcgcuuuagcuguauga	gugcccuuuuguccgcgcuuuggcgcuuuagcuguaugauagaauuugaacuauuucauaaagcuagauuaccaaagcauagacgaauugggac	gcuuuggcgcuuuagcuguauga	uaaagcuagauuaccaaagcau
aga-miR-8	uaauacugucagguaaagauguc	caucuuaccgggcagcauuaga	gggugucuguucacaucuuaccgggcagcauuagauauguuaucggauauuucuaauacugucagguaaagaugucguccgagccc	caucuuaccgggcagcauuaga	uaauacugucagguaaagauguc
aga-miR-87	ggugagcaaauauucaggugu	ccagccugaaauuugcuaaaccu	gauuucucucggcccagccugaaauuugcuaaaccugauacguguucgaaaccaaggugagcaaauauucaggugugucgacgagcggucacauucgucg	ccagccugaaauuugcuaaaccu	ggugagcaaauauucaggugu
aga-miR-927	uuuagaauuccuacgcuuuacc	caaagcguuuggauucugaaa	uaguuaaugguuuguuuuagaauuccuacgcuuuacccgugauuaaaguagugcggcaaagcguuuggauucugaaacgaaacguuaacaacg	uuuagaauuccuacgcuuuacc	caaagcguuuggauucugaaa
aga-miR-929	aaauugacucuaguagggagu	cucccuaacggagucagauug	ccuacgcgugggauuaaauugacucuaguagggaguccuuuuauacgagcgacucccuaacggagucagauugauuccgguagugcacc	aaauugacucuaguagggagu	cucccuaacggagucagauug
aga-miR-92a	uauugcacuugucccggccuau	cggccggcucaagagcaaaauu	ucaggacuacgcgucggccggcucaagagcaaaauuguguuucauacuaauauugcacuugucccggccuaugugugguaaggccugaa	cggccggcucaagagcaaaauu	uauugcacuugucccggccuau
aga-miR-92b	aauugcacuugucccggccugc	aggacgugacaggugcauuauuug	gggcuccggauguaggacgugacaggugcauuauuugcugauuuucaaugucaaauugcacuugucccggccugcagcuuaccgccc	aggacgugacaggugcauuauuug	aauugcacuugucccggccugc
aga-miR-957	ugaaaccguccaaaacugaggc	guuaguuuugggcggguuuuagu	ugaucacugcgugcguuaguuuugggcggguuuuaguguauuucgaugagaauucuauugaaaccguccaaaacugaggcuggcagaugguuac	guuaguuuugggcggguuuuagu	ugaaaccguccaaaacugaggc
aga-miR-965-1	aggggaaugcuguacacucuaug	uaagcguauagcuuuucccauu	cgaaguaaaucgacgaauucugaaaggggaaugcuguacacucuaugugcuaaaaauauccauaagcguauagcuuuucccauuuagcguucguugcgagcaaa	aggggaaugcuguacacucuaug	uaagcguauagcuuuucccauu
aga-miR-965-2	aggggaaugcuguacacucuaug	uaagcguauagcuuuucccauu	cgaaguaaaucgacgaauucugaaaggggaaugcuguacacucuaugugcuaaaaauauccauaagcguauagcuuuucccauuuagcguucguugcgagcaaa	aggggaaugcuguacacucuaug	uaagcguauagcuuuucccauu
aga-miR-970	ucauaagacacacgcggcuau	agccagcguuuguuuuauuuggua	auggcugacggaagauagccagcguuuguuuuauuugguauguuacuacugcugcaagcuauaucauaagacacacgcggcuauuuuccgcaacccga	agccagcguuuguuuuauuuggua	ucauaagacacacgcggcuau
aga-miR-981	uucguugucgacgaaaccug	cggguuucgcuggcuaacguguu	gccuuaucuggaucggguuucgcuggcuaacguguugugcgagcgagcaaaaaaaacuucaauucguugucgacgaaaccugcacggaguaaggc	cggguuucgcuggcuaacguguu	uucguugucgacgaaaccug
aga-miR-988	ccccuuguugcaaaccucacgc	guguguuuugugacaaugagau	cuguggagcauuggacauugccgguguguguuuugugacaaugagauuuaauaguuuaaguucauccccuuguugcaaaccucacgcuggcgguguuuccga	guguguuuugugacaaugagau	ccccuuguugcaaaccucacgc
aga-miR-989	ugugaugugacguagugguac	cgccgcuacguugcuuucacuug	ggacaguacaguggccacggggguacgccgcuacguugcuuucacuugguacgcucguauaguauagagcuaaaaguaaacauagauccaugugaugugacguagugguacccucccgugucuaucacaac	cgccgcuacguugcuuucacuug	ugugaugugacguagugguac
aga-miR-993	gaagcucguuucuauagagguaucu	uacccuguaguuccgggcuuuu	ugcgcuccuccgugaccuacccuguaguuccgggcuuuuguggguugaaauauuauacauauauaaucucauauacgcuuaucagaagcucguuucuauagagguaucucagggagugaa	uacccuguaguuccgggcuuuu	gaagcucguuucuauagagguaucu
aga-miR-996	ugacuagauuacaugcucgucu	gcgugcauguuuucuaguacacg	guaggcgugcauguuuucuaguacacguuuucaguuaaaguuucgugacuagauuacaugcucgucuau	gcgugcauguuuucuaguacacg	ugacuagauuacaugcucgucu
aga-miR-9a	ucuuugguuaucuagcuguauga	uaaagcuagcauaccgaaguua	gucaauguucucuuugguuaucuagcuguaugaguguauuuuaaacgucauaaagcuagcauaccgaaguuaauaauugac	ucuuugguuaucuagcuguauga	uaaagcuagcauaccgaaguua
aga-miR-9b	acuuuggugauuuuagcuguaug	uauagcuuuaucaccaaaaacc	ugccacuuauugggacuuuggugauuuuagcuguauguugaaugcauuccuaaccacauauagcuuuaucaccaaaaaccuaaugugugugua	acuuuggugauuuuagcuguaug	uauagcuuuaucaccaaaaacc
aga-miR-9c	ucuuugguauucuagcuguaga	uaaagcuuuaguaccagagguc	uuuccggcuguaucuuugguauucuagcuguagaauguuguuuucauuguaauaucucuaaagcuuuaguaccagagguccaacugggaa	ucuuugguauucuagcuguaga	uaaagcuuuaguaccagagguc
aga-miR-iab-4	acguauacugaauguauccuga	cgguauaccuucaguauac	gugccgcuucaugaacguauacugaauguauccugagugcuacuuauccgguauaccuucaguauacguaacaagaggcgacac	acguauacugaauguauccuga	cgguauaccuucaguauac
