# Supplementary material for: Transcriptome-wide analysis of microRNA expression in the malaria mosquito Anopheles gambiae
Source: BMC Genomics. 2014 Jul 4;15(1):557. doi: 10.1186/1471-2164-15-557 (PMC4112208; doi:10.1186/1471-2164-15-557)
Supplement: Supplementary file 3 — Additional file 3: Table S2: Containing M. musculus miRNA counts detected in mosquito small RNA cDNA libraries. (XLSX 236 KB) [file 12864_2013_6282_MOESM3_ESM.xlsx]

## Sheet: mmu-miRs
Additional table S2. M. musculus miRNAs detected in mosquito small RNA cDNA libraries.
NCBI-GEO accession ID - GSE50396
Sequence mapping summary
Library	Description	total read number	mapped read number	Average map, %	unmapped read number	Average unmapped, %
IBA01, IBA26	sugar-fed females (SF)	30859277	1871549	6.15	28987728	93.85
IBA08, IBA27	blood-fed females (BF)	23807985	6232439	24.5	17575546	75.5
IBA03, IBA28	P.b. infected females (IBF)	40260034	7028219	19.65	33231815	80.35
read frequency	SF females	SF females	BF females	BF females	IBF females	IBF females
miRNA	IBA-01	IBA-26	IBA-08	IBA-27	IBA-03	IBA-28
mmu-miR-3107-5p|mmu-mir-486	1471	928	795174	1892630	1287151	2140913
mmu-miR-486-5p|mmu-mir-486	1471	928	795174	1892630	1287151	2140913
mmu-miR-486-5p|mmu-mir-3107	1465	926	792996	1888182	1284113	2135545
mmu-miR-3107-5p|mmu-mir-3107	1465	926	792996	1888182	1284113	2135545
mmu-miR-184-3p|mmu-mir-184	141309	965818	85419	310822	62488	633634
mmu-miR-451a|mmu-mir-451a	90	135	31761	324613	101939	372018
mmu-miR-10a-5p|mmu-mir-10a	241303	115826	114149	37744	90573	68915
mmu-miR-16-5p|mmu-mir-16-1	25	107	7820	211166	28722	258814
mmu-miR-16-5p|mmu-mir-16-2	24	107	7795	210908	28647	258290
mmu-miR-100-5p|mmu-mir-100	47310	31987	15229	11756	16757	15051
mmu-miR-22-3p|mmu-mir-22	12	21	6070	61802	8553	64896
mmu-miR-142-5p|mmu-mir-142	11	31	6291	75207	12035	48028
mmu-miR-30a-5p|mmu-mir-30a	17	30	7137	49604	14820	62296
mmu-let-7a-5p|mmu-let-7a-1	13282	30610	7747	20530	10029	24765
mmu-let-7a-5p|mmu-let-7a-2	13283	30610	7748	20521	10027	24762
mmu-miR-92a-3p|mmu-mir-92a-1	1818	8099	5244	42387	7239	53566
mmu-miR-30e-5p|mmu-mir-30e	12	10	3346	33912	7959	42532
mmu-miR-9-5p|mmu-mir-9-2	7821	30950	5150	8634	5053	20413
mmu-miR-9-5p|mmu-mir-9-3	7821	30952	5149	8633	5054	20411
mmu-miR-9-5p|mmu-mir-9-1	7821	30950	5150	8634	5053	20411
mmu-miR-186-5p|mmu-mir-186	9	8	3338	23094	8648	46344
mmu-miR-144-3p|mmu-mir-144	3	22	3579	48135	8099	29172
mmu-miR-25-3p|mmu-mir-25	4	11	2646	35962	6228	40042
mmu-miR-19b-3p|mmu-mir-19b-2	2	4	2039	7584	7835	41607
mmu-miR-19b-3p|mmu-mir-19b-1	2	4	2031	7559	7810	41485
mmu-miR-144-5p|mmu-mir-144	2	21	1487	37596	2902	30094
mmu-miR-93-5p|mmu-mir-93	1	8	1694	24675	4282	30528
mmu-miR-191-5p|mmu-mir-191	8	8	2416	17100	7792	21164
mmu-miR-92a-3p|mmu-mir-92a-2	1675	6703	2317	14565	2817	18936
mmu-miR-26a-5p|mmu-mir-26a-2	5	11	1077	17114	3754	17225
mmu-miR-26a-5p|mmu-mir-26a-1	5	11	1077	17114	3754	17223
mmu-miR-140-3p|mmu-mir-140	2	7	1313	16825	2106	19310
mmu-miR-21a-5p|mmu-mir-21a	3	1	1392	12870	3095	17002
mmu-miR-7a-5p|mmu-mir-7a-1	762	12853	2114	2924	846	10914
mmu-miR-30d-5p|mmu-mir-30d	2	5	804	13194	1926	17022
mmu-miR-7a-5p|mmu-mir-7a-2	721	12354	2073	2826	813	10438
mmu-let-7i-5p|mmu-let-7i	4	11	2684	13932	2436	11733
mmu-miR-1a-3p|mmu-mir-1a-2	680	13416	972	2667	554	8811
mmu-miR-1a-3p|mmu-mir-1a-1	680	13415	972	2666	554	8810
mmu-miR-15a-5p|mmu-mir-15a	2	6	593	10250	1619	10745
mmu-let-7f-5p|mmu-let-7f-2	7	46	2199	12035	2434	9357
mmu-miR-181a-5p|mmu-mir-181a-2	0	2	581	4816	1213	7421
mmu-miR-181a-5p|mmu-mir-181a-1	0	2	581	4816	1213	7421
mmu-miR-103-3p|mmu-mir-103-2	2	6	934	8586	2021	10052
mmu-miR-103-3p|mmu-mir-103-1	2	6	934	8582	2021	10050
mmu-let-7f-5p|mmu-let-7f-1	7	46	2178	11830	2416	9132
mmu-miR-26b-5p|mmu-mir-26b	1	3	416	11081	1135	11507
mmu-miR-30c-5p|mmu-mir-30c-2	2	4	1059	6356	2658	14129
mmu-miR-30c-5p|mmu-mir-30c-1	2	4	1059	6356	2658	14129
mmu-miR-142-3p|mmu-mir-142	0	6	628	7549	1122	11983
mmu-miR-133a-3p|mmu-mir-133a-1	1951	7333	670	2276	927	3068
mmu-miR-133a-3p|mmu-mir-133a-2	1951	7333	670	2276	927	3068
mmu-let-7g-5p|mmu-let-7g	1	6	860	5895	1869	7200
mmu-miR-27b-3p|mmu-mir-27b	2	3	483	8412	1612	7360
mmu-miR-15b-5p|mmu-mir-15b	5	4	1148	5918	1801	6209
mmu-miR-125b-5p|mmu-mir-125b-1	1774	5149	479	1234	707	2601
mmu-miR-125b-5p|mmu-mir-125b-2	1776	5134	479	1231	709	2593
mmu-miR-101a-3p|mmu-mir-101a	1	0	345	4277	669	4555
mmu-miR-101c|mmu-mir-101a	1	0	345	4276	669	4555
mmu-miR-192-5p|mmu-mir-192	1	4	446	5905	1102	3160
mmu-miR-107-3p|mmu-mir-107	2	2	339	3182	625	4173
mmu-miR-5109|mmu-mir-5109	2	5	1197	12314	780	2080
mmu-miR-181c-5p|mmu-mir-181c	1	2	353	3631	817	5267
mmu-miR-5115|mmu-mir-5115	1	6	1032	15638	449	1222
mmu-miR-6243|mmu-mir-6243	110	246	2527	8462	642	913
mmu-miR-106b-5p|mmu-mir-106b	2	1	382	3631	712	2702
mmu-miR-378a-3p|mmu-mir-378a	3	0	347	2046	559	3589
mmu-miR-148a-3p|mmu-mir-148a	0	1	142	2871	509	2915
mmu-miR-30b-5p|mmu-mir-30b	3	0	113	1439	372	4074
mmu-let-7c-5p|mmu-let-7c-2	32	74	384	2994	510	2725
mmu-let-7c-5p|mmu-let-7c-1	32	74	380	2972	498	2694
mmu-miR-106b-3p|mmu-mir-106b	0	1	363	2582	678	2318
mmu-miR-101b-3p|mmu-mir-101b	0	2	356	2599	582	2975
mmu-miR-182-5p|mmu-mir-182	0	0	0	83	8	58
mmu-let-7d-5p|mmu-let-7d	0	0	303	2394	529	2037
mmu-miR-425-5p|mmu-mir-425	0	1	78	1836	230	2212
mmu-miR-423-5p|mmu-mir-423	1	2	237	1644	296	2119
mmu-miR-421-3p|mmu-mir-421	0	0	94	2008	290	2187
mmu-let-7b-5p|mmu-let-7b	3	1	255	1393	279	1551
mmu-miR-484|mmu-mir-484	0	0	123	1783	296	1720
mmu-miR-126-5p|mmu-mir-126	0	0	14	727	58	551
mmu-miR-17-5p|mmu-mir-17	0	0	88	1636	329	1807
mmu-miR-301a-3p|mmu-mir-301a	0	1	87	2356	267	1927
mmu-miR-151-3p|mmu-mir-151	1	0	242	1811	325	1631
mmu-miR-221-3p|mmu-mir-221	0	1	250	1521	368	1537
mmu-miR-20a-5p|mmu-mir-20a	0	0	129	1085	267	1389
mmu-miR-124-3p|mmu-mir-124-1	305	988	227	440	192	482
mmu-miR-124-3p|mmu-mir-124-3	305	988	226	440	192	482
mmu-miR-124-3p|mmu-mir-124-2	305	988	226	440	192	482
mmu-miR-6240|mmu-mir-6240	0	3	405	2131	471	790
mmu-miR-141-3p|mmu-mir-141	0	392	162	877	318	934
mmu-miR-378c|mmu-mir-378c	2	0	161	891	267	1563
mmu-miR-19a-3p|mmu-mir-19a	3	0	171	352	366	1808
mmu-miR-3107-3p|mmu-mir-486	0	0	69	1070	162	1137
mmu-miR-486-3p|mmu-mir-486	0	0	69	1070	162	1137
mmu-miR-340-5p|mmu-mir-340	0	1	105	1026	256	940
mmu-miR-146b-5p|mmu-mir-146b	0	0	118	581	90	767
mmu-miR-374b-5p|mmu-mir-374b	0	0	244	560	288	775
mmu-miR-374c-5p|mmu-mir-374b	0	0	244	559	288	775
mmu-miR-148b-3p|mmu-mir-148b	1	1	88	1237	161	766
mmu-miR-24-3p|mmu-mir-24-2	0	2	24	515	70	1035
mmu-miR-24-3p|mmu-mir-24-1	0	2	24	514	70	1035
mmu-miR-194-5p|mmu-mir-194-2	0	0	69	487	153	930
mmu-miR-140-5p|mmu-mir-140	0	0	35	772	104	958
mmu-miR-10b-5p|mmu-mir-10b	31	42	146	103	372	504
mmu-miR-363-3p|mmu-mir-363	0	0	0	29	2	19
mmu-miR-98-5p|mmu-mir-98	0	0	115	914	116	588
mmu-miR-29a-3p|mmu-mir-29a	0	0	138	623	208	557
mmu-miR-194-5p|mmu-mir-194-1	0	0	50	414	116	790
mmu-miR-210-3p|mmu-mir-210	0	0	57	626	58	834
mmu-miR-320-3p|mmu-mir-320	0	0	131	512	155	585
mmu-miR-151-5p|mmu-mir-151	0	0	51	610	112	327
mmu-let-7j|mmu-let-7j	0	0	96	771	112	654
mmu-miR-183-5p|mmu-mir-183	3	5	1	9	8	8
mmu-miR-150-5p|mmu-mir-150	0	0	16	362	12	618
mmu-miR-532-5p|mmu-mir-532	0	0	28	647	70	515
mmu-miR-1198-5p|mmu-mir-1198	0	1	74	609	68	638
mmu-miR-130b-3p|mmu-mir-130b	0	2	28	565	68	612
mmu-miR-99a-5p|mmu-mir-99a	453	178	125	65	121	107
mmu-miR-328-3p|mmu-mir-328	1	0	128	573	133	519
mmu-miR-181d-5p|mmu-mir-181d	0	0	37	366	89	643
mmu-miR-133b-3p|mmu-mir-133b	154	417	48	163	49	199
mmu-miR-1839-5p|mmu-mir-1839	0	0	55	521	106	536
mmu-miR-16-2-3p|mmu-mir-16-2	0	0	40	291	67	285
mmu-miR-200b-5p|mmu-mir-200b	238	323	54	80	83	158
mmu-miR-128-3p|mmu-mir-128-1	0	0	31	526	67	414
mmu-miR-130a-3p|mmu-mir-130a	0	0	23	290	67	323
mmu-miR-128-3p|mmu-mir-128-2	0	0	28	497	60	363
mmu-miR-5105|mmu-mir-5105	0	1	43	1517	6	27
mmu-miR-222-3p|mmu-mir-222	0	0	100	300	83	291
mmu-miR-423-3p|mmu-mir-423	0	0	36	432	54	234
mmu-miR-15b-3p|mmu-mir-15b	0	0	50	374	70	275
mmu-miR-30e-3p|mmu-mir-30e	0	0	18	178	94	292
mmu-miR-143-3p|mmu-mir-143	0	0	59	262	107	196
mmu-miR-15a-3p|mmu-mir-15a	0	0	64	334	117	205
mmu-miR-31-5p|mmu-mir-31	40	238	33	140	32	137
mmu-miR-30a-3p|mmu-mir-30a	0	0	24	204	75	256
mmu-miR-27a-3p|mmu-mir-27a	0	0	22	298	59	188
mmu-miR-744-5p|mmu-mir-744	0	0	6	200	41	294
mmu-miR-185-5p|mmu-mir-185	0	0	37	121	21	279
mmu-miR-652-3p|mmu-mir-652	0	0	46	229	68	248
mmu-miR-322-5p|mmu-mir-322	0	0	19	150	59	331
mmu-miR-21a-3p|mmu-mir-21a	0	28	27	213	51	199
mmu-miR-126-3p|mmu-mir-126	0	0	4	100	9	98
mmu-miR-18a-5p|mmu-mir-18a	0	0	29	250	49	207
mmu-miR-181b-5p|mmu-mir-181b-2	0	0	25	184	43	269
mmu-miR-29b-3p|mmu-mir-29b-2	49	105	34	93	44	136
mmu-miR-29b-3p|mmu-mir-29b-1	49	105	34	93	44	135
mmu-miR-3107-3p|mmu-mir-3107	0	0	17	181	33	221
mmu-let-7d-3p|mmu-let-7d	0	0	48	242	42	183
mmu-miR-181b-5p|mmu-mir-181b-1	0	0	24	177	40	268
mmu-miR-223-3p|mmu-mir-223	0	0	20	181	40	122
mmu-miR-16-1-3p|mmu-mir-16-1	0	1	31	227	31	224
mmu-miR-148b-5p|mmu-mir-148b	0	0	19	198	31	141
mmu-miR-425-3p|mmu-mir-425	0	0	3	196	8	185
mmu-miR-449a-5p|mmu-mir-449a	0	0	3	119	2	56
mmu-miR-17-3p|mmu-mir-17	0	0	5	177	16	173
mmu-miR-32-5p|mmu-mir-32	0	0	7	158	15	143
mmu-miR-195a-5p|mmu-mir-195a	0	0	16	90	40	214
mmu-let-7e-5p|mmu-let-7e	0	58	3	108	7	100
mmu-miR-6538|mmu-mir-6538	0	0	22	604	7	21
mmu-miR-29c-3p|mmu-mir-29c	0	0	3	63	3	110
mmu-miR-378d|mmu-mir-378d	0	0	25	93	33	139
mmu-miR-146a-5p|mmu-mir-146a	0	0	24	62	14	62
mmu-miR-33-5p|mmu-mir-33	17	93	21	50	16	88
mmu-miR-345-5p|mmu-mir-345	0	0	23	142	33	132
mmu-miR-92b-3p|mmu-mir-92b	0	2	2	5	1	6
mmu-miR-3068-5p|mmu-mir-3068	0	0	29	68	25	130
mmu-miR-101c|mmu-mir-101c	0	0	9	85	8	90
mmu-miR-7b-5p|mmu-mir-7b	0	99	4	18	2	73
mmu-miR-872-5p|mmu-mir-872	0	0	4	108	19	127
mmu-miR-324-5p|mmu-mir-324	0	0	7	92	10	81
mmu-miR-1843b-5p|mmu-mir-1843b	0	1	7	122	27	90
mmu-miR-676-5p|mmu-mir-676	0	0	2	70	19	147
mmu-miR-541-5p|mmu-mir-541	0	0	0	120	0	122
mmu-miR-676-3p|mmu-mir-676	0	0	13	85	21	93
mmu-miR-127-3p|mmu-mir-127	0	0	3	141	8	72
mmu-miR-200c-3p|mmu-mir-200c	0	0	5	46	12	110
mmu-miR-219-5p|mmu-mir-219-2	5	65	9	24	5	32
mmu-let-7i-3p|mmu-let-7i	0	0	19	86	6	74
mmu-miR-466i-5p|mmu-mir-466q	18	32	48	7	19	23
mmu-miR-1843a-5p|mmu-mir-1843a	0	0	8	77	27	69
mmu-miR-1843b-5p|mmu-mir-1843a	0	0	8	77	27	69
mmu-miR-5126|mmu-mir-5126	0	0	14	250	5	23
mmu-miR-342-3p|mmu-mir-342	0	0	4	5	2	8
mmu-miR-361-5p|mmu-mir-361	0	0	7	55	16	55
mmu-miR-350-3p|mmu-mir-350	0	0	5	60	19	68
mmu-miR-23a-3p|mmu-mir-23a	0	0	9	74	20	50
mmu-miR-215-5p|mmu-mir-215	0	0	2	50	12	85
mmu-miR-877-5p|mmu-mir-877	0	0	1	20	2	95
mmu-miR-361-3p|mmu-mir-361	0	0	4	35	9	66
mmu-miR-18a-3p|mmu-mir-18a	0	0	1	36	7	74
mmu-miR-466i-5p|mmu-mir-466i	12	14	22	2	10	15
mmu-miR-466i-5p|mmu-mir-466k	12	16	21	2	11	15
mmu-miR-7a-1-3p|mmu-mir-7a-1	0	0	2	40	19	43
mmu-miR-96-5p|mmu-mir-96	0	0	0	0	0	0
mmu-miR-296-5p|mmu-mir-296	0	0	3	50	11	80
mmu-miR-497-5p|mmu-mir-497	0	0	2	40	5	58
mmu-miR-1981-5p|mmu-mir-1981	0	0	2	44	5	60
mmu-miR-196b-5p|mmu-mir-196b	0	0	5	38	5	65
mmu-miR-872-3p|mmu-mir-872	0	1	0	32	15	62
mmu-miR-132-3p|mmu-mir-132	0	0	2	28	12	66
mmu-miR-1954|mmu-mir-1954	0	0	11	43	18	44
mmu-miR-181c-3p|mmu-mir-181c	0	0	4	62	12	46
mmu-miR-99b-5p|mmu-mir-99b	0	0	31	21	21	12
mmu-miR-339-3p|mmu-mir-339	0	0	1	29	3	46
mmu-miR-301b-3p|mmu-mir-301b	0	0	2	54	3	65
mmu-let-7c-2-3p|mmu-let-7a-1	0	0	12	31	6	42
mmu-let-7c-2-3p|mmu-let-7c-2	0	0	12	31	6	42
mmu-let-7a-1-3p|mmu-let-7c-2	0	0	12	31	6	42
mmu-let-7a-1-3p|mmu-let-7a-1	0	0	12	31	6	42
mmu-miR-330-5p|mmu-mir-330	0	0	3	45	8	35
mmu-miR-674-5p|mmu-mir-674	0	0	4	26	5	57
mmu-miR-125a-5p|mmu-mir-125a	0	0	11	22	9	37
mmu-miR-23b-3p|mmu-mir-23b	0	0	4	38	15	35
mmu-miR-93-3p|mmu-mir-93	0	0	4	18	4	38
mmu-miR-30d-3p|mmu-mir-30d	0	0	2	43	6	37
mmu-miR-664-3p|mmu-mir-664	0	0	6	15	15	29
mmu-miR-22-5p|mmu-mir-22	0	0	2	32	8	27
mmu-miR-1306-5p|mmu-mir-1306	0	0	6	41	4	27
mmu-miR-3074-5p|mmu-mir-3074-1	0	0	2	40	7	27
mmu-miR-3074-5p|mmu-mir-3074-2	0	0	2	40	7	27
mmu-miR-20b-5p|mmu-mir-20b	0	0	0	11	1	10
mmu-miR-351-5p|mmu-mir-351	0	0	7	10	11	35
mmu-miR-411-5p|mmu-mir-411	0	0	0	55	3	26
mmu-miR-362-3p|mmu-mir-362	0	0	5	34	10	16
mmu-miR-503-5p|mmu-mir-503	0	0	3	25	0	31
mmu-miR-3470b|mmu-mir-3470b	0	0	11	44	11	17
mmu-miR-501-3p|mmu-mir-501	0	0	9	22	3	20
mmu-miR-326-3p|mmu-mir-326	0	0	5	45	4	25
mmu-miR-33-3p|mmu-mir-33	0	0	3	22	5	30
mmu-miR-350-5p|mmu-mir-350	0	0	1	32	4	26
mmu-miR-542-3p|mmu-mir-542	0	0	5	23	8	28
mmu-miR-1965|mmu-mir-1965	0	0	1	25	2	35
mmu-miR-1964-3p|mmu-mir-1964	0	0	2	7	5	33
mmu-miR-378a-5p|mmu-mir-378a	0	0	3	20	3	24
mmu-miR-3963|mmu-mir-3963	1	29	1	7	1	5
mmu-miR-1196-5p|mmu-mir-1196	0	0	3	21	2	10
mmu-miR-3968|mmu-mir-3968	0	1	1	75	0	6
mmu-miR-3096a-3p|mmu-mir-3096b	0	0	7	25	6	22
mmu-miR-3096b-3p|mmu-mir-3096b	0	0	7	25	6	22
mmu-miR-3096a-3p|mmu-mir-3096a	0	0	7	25	6	22
mmu-miR-3096b-3p|mmu-mir-3096a	0	0	7	25	6	22
mmu-miR-5119|mmu-mir-5119	11	24	5	11	0	5
mmu-miR-324-3p|mmu-mir-324	0	0	2	18	3	30
mmu-miR-2137|mmu-mir-2137	0	0	7	48	3	8
mmu-miR-6236|mmu-mir-6236	0	0	8	85	6	1
mmu-miR-25-5p|mmu-mir-25	0	0	5	26	2	20
mmu-miR-3074-1-3p|mmu-mir-3074-1	0	0	3	17	4	23
mmu-miR-219-5p|mmu-mir-219-1	3	18	5	10	1	6
mmu-miR-339-5p|mmu-mir-339	0	0	1	26	6	19
mmu-miR-98-3p|mmu-mir-98	0	0	2	18	3	24
mmu-miR-1947-5p|mmu-mir-1947	0	0	1	22	6	21
mmu-miR-5123|mmu-mir-5123	0	0	0	18	2	32
mmu-miR-186-3p|mmu-mir-186	0	0	8	6	1	25
mmu-miR-130b-5p|mmu-mir-130b	0	0	4	24	2	21
mmu-miR-450b-3p|mmu-mir-450b	0	0	5	13	3	25
mmu-miR-26b-3p|mmu-mir-26b	0	0	3	11	2	12
mmu-miR-188-5p|mmu-mir-188	0	0	0	11	3	25
mmu-miR-138-5p|mmu-mir-138-1	0	0	2	19	3	22
mmu-miR-185-3p|mmu-mir-185	0	0	6	14	0	19
mmu-miR-138-5p|mmu-mir-138-2	0	0	2	19	3	19
mmu-miR-331-3p|mmu-mir-331	0	0	2	29	2	22
mmu-miR-3057-5p|mmu-mir-3057	0	0	4	11	4	26
mmu-miR-28a-3p|mmu-mir-28a	0	0	1	6	0	2
mmu-miR-410-3p|mmu-mir-410	0	0	1	20	3	14
mmu-miR-19a-5p|mmu-mir-19a	0	0	7	20	2	16
mmu-miR-345-3p|mmu-mir-345	0	0	1	16	2	25
mmu-miR-532-3p|mmu-mir-532	0	0	1	22	2	14
mmu-miR-335-3p|mmu-mir-335	0	0	3	9	3	15
mmu-miR-1839-3p|mmu-mir-1839	0	0	7	31	0	11
mmu-miR-505-5p|mmu-mir-505	0	0	0	9	3	23
mmu-miR-24-2-5p|mmu-mir-24-2	0	0	0	13	0	17
mmu-miR-449c-5p|mmu-mir-449c	0	0	0	9	0	1
mmu-miR-3964|mmu-mir-3964	0	0	4	14	3	18
mmu-miR-3473d|mmu-mir-3473d	0	0	0	7	0	20
mmu-miR-3969|mmu-mir-3969	0	0	2	26	2	13
mmu-miR-20a-3p|mmu-mir-20a	0	0	5	2	6	13
mmu-miR-466f-3p|mmu-mir-466f-1	2	1	2	0	9	0
mmu-miR-677-5p|mmu-mir-677	0	0	1	17	1	24
mmu-miR-6412|mmu-mir-6412	0	0	2	4	2	15
mmu-miR-101a-5p|mmu-mir-101a	0	0	1	10	0	15
mmu-miR-148a-5p|mmu-mir-148a	0	0	2	15	3	13
mmu-miR-700-5p|mmu-mir-700	0	0	3	15	4	15
mmu-miR-5113|mmu-mir-5113	0	0	1	12	3	17
mmu-miR-340-3p|mmu-mir-340	0	0	1	14	2	11
mmu-miR-1843b-3p|mmu-mir-1843b	0	0	1	11	3	12
mmu-miR-155-5p|mmu-mir-155	0	0	0	7	1	10
mmu-miR-5097|mmu-mir-5097	0	0	3	40	1	3
mmu-miR-190a-5p|mmu-mir-190a	0	0	0	0	0	1
mmu-miR-1983|mmu-mir-1983	0	0	1	11	2	10
mmu-miR-3061-3p|mmu-mir-3061	0	0	2	13	3	12
mmu-miR-1981-3p|mmu-mir-1981	0	0	0	11	0	13
mmu-miR-1927|mmu-mir-1927	0	0	0	17	1	11
mmu-miR-500-3p|mmu-mir-500	0	0	0	8	4	6
mmu-miR-1943-5p|mmu-mir-1943	0	0	2	10	6	11
mmu-miR-5100|mmu-mir-5100	0	0	0	33	3	6
mmu-miR-450a-5p|mmu-mir-450a-2	0	0	5	15	2	8
mmu-miR-450a-5p|mmu-mir-450a-1	0	0	5	15	2	8
mmu-miR-1191|mmu-mir-1191	0	1	1	18	1	12
mmu-miR-505-3p|mmu-mir-505	0	0	2	14	2	13
mmu-miR-674-3p|mmu-mir-674	0	0	1	14	0	6
mmu-miR-3061-5p|mmu-mir-3061	0	0	0	9	2	12
mmu-miR-28a-5p|mmu-mir-28a	0	0	1	10	1	5
mmu-miR-199a-3p|mmu-mir-199a-1	0	0	0	2	0	2
mmu-miR-199a-3p|mmu-mir-199a-2	0	0	0	2	0	2
mmu-miR-199b-3p|mmu-mir-199a-2	0	0	0	2	0	2
mmu-miR-199b-3p|mmu-mir-199a-1	0	0	0	2	0	2
mmu-miR-199a-3p|mmu-mir-199b	0	0	0	2	0	2
mmu-miR-199b-3p|mmu-mir-199b	0	0	0	2	0	2
mmu-miR-3082-3p|mmu-mir-3082	0	0	2	10	2	10
mmu-miR-1970|mmu-mir-1970	0	0	0	5	0	10
mmu-miR-378b|mmu-mir-378b	0	0	2	7	2	15
mmu-miR-29a-5p|mmu-mir-29a	0	0	0	10	1	12
mmu-miR-374c-3p|mmu-mir-374b	0	0	2	7	3	10
mmu-miR-802-5p|mmu-mir-802	0	0	0	3	0	13
mmu-miR-203-3p|mmu-mir-203	0	0	4	11	5	8
mmu-miR-1968-5p|mmu-mir-1968	0	0	0	9	1	7
mmu-miR-3068-3p|mmu-mir-3068	0	0	2	11	1	5
mmu-miR-1945|mmu-mir-1945	0	0	1	10	0	13
mmu-miR-375-3p|mmu-mir-375	0	1	0	4	2	8
mmu-miR-499-5p|mmu-mir-499	0	0	0	8	0	5
mmu-miR-103-2-5p|mmu-mir-103-2	0	0	1	3	3	9
mmu-miR-28c|mmu-mir-28a	0	0	1	9	1	3
mmu-miR-434-3p|mmu-mir-434	0	0	0	16	0	7
mmu-miR-92a-1-5p|mmu-mir-92a-1	0	0	0	8	2	10
mmu-miR-152-3p|mmu-mir-152	0	0	0	8	0	9
mmu-miR-193b-3p|mmu-mir-193b	0	0	2	4	2	5
mmu-miR-205-5p|mmu-mir-205	0	0	1	2	2	11
mmu-miR-300-3p|mmu-mir-300	0	0	0	10	0	7
mmu-miR-181a-1-3p|mmu-mir-181a-1	0	0	0	8	0	9
mmu-miR-542-5p|mmu-mir-542	0	0	2	5	3	11
mmu-miR-145a-5p|mmu-mir-145a	0	0	0	2	0	4
mmu-miR-219-1-3p|mmu-mir-219-1	0	0	0	4	1	7
mmu-miR-3058-3p|mmu-mir-3058	0	0	1	8	1	10
mmu-miR-139-5p|mmu-mir-139	0	0	0	5	0	6
mmu-let-7f-1-3p|mmu-let-7f-1	0	0	1	9	2	7
mmu-miR-3470a|mmu-mir-3470a	0	0	0	15	0	5
mmu-miR-335-5p|mmu-mir-335	0	0	0	2	2	4
mmu-miR-693-3p|mmu-mir-693	0	0	0	3	0	8
mmu-miR-3096b-5p|mmu-mir-3096a	0	0	4	6	3	2
mmu-miR-3096b-5p|mmu-mir-3096b	0	0	4	6	3	2
mmu-miR-466f-3p|mmu-mir-466f-2	1	0	0	0	5	0
mmu-miR-34a-5p|mmu-mir-34a	0	0	0	5	2	6
mmu-miR-122-5p|mmu-mir-122	0	0	0	0	1	6
mmu-miR-671-5p|mmu-mir-671	0	0	1	9	0	3
mmu-miR-1930-5p|mmu-mir-1930	0	0	0	5	2	4
mmu-miR-5106|mmu-mir-5106	0	13	2	1	2	1
mmu-let-7g-3p|mmu-let-7g	0	0	2	6	1	6
mmu-miR-3066-5p|mmu-mir-3066	0	0	1	3	2	3
mmu-miR-362-5p|mmu-mir-362	0	0	2	7	0	1
mmu-let-7f-2-3p|mmu-let-7f-2	0	0	1	5	1	2
mmu-miR-501-5p|mmu-mir-501	0	0	0	3	1	12
mmu-miR-551b-3p|mmu-mir-551b	0	6	7	0	0	1
mmu-miR-450b-5p|mmu-mir-450b	0	0	0	6	0	8
mmu-miR-421-5p|mmu-mir-421	0	0	1	6	2	5
mmu-miR-200a-3p|mmu-mir-200a	0	0	0	3	2	4
mmu-miR-449b|mmu-mir-449b	0	4	0	5	0	5
mmu-miR-5121|mmu-mir-5121	0	0	0	4	0	3
mmu-miR-331-5p|mmu-mir-331	0	0	0	4	4	8
mmu-miR-879-5p|mmu-mir-879	0	0	1	7	1	3
mmu-miR-221-5p|mmu-mir-221	0	0	1	4	3	5
mmu-miR-141-5p|mmu-mir-141	0	0	0	5	1	9
mmu-miR-381-3p|mmu-mir-381	0	0	0	7	0	4
mmu-miR-190b-5p|mmu-mir-190b	0	0	1	5	1	4
mmu-miR-5099|mmu-mir-5099	0	0	2	5	1	2
mmu-miR-466f-3p|mmu-mir-466f-3	1	0	0	0	3	0
mmu-miR-669a-3p|mmu-mir-669a-2	0	0	0	2	0	8
mmu-miR-669o-3p|mmu-mir-669a-6	0	0	0	2	0	8
mmu-miR-669o-3p|mmu-mir-669a-5	0	0	0	2	0	8
mmu-miR-669o-3p|mmu-mir-669a-4	0	0	0	2	0	8
mmu-miR-669o-3p|mmu-mir-669a-9	0	0	0	2	0	8
mmu-miR-669o-3p|mmu-mir-669a-10	0	0	0	2	0	8
mmu-miR-669o-3p|mmu-mir-669a-12	0	0	0	2	0	8
mmu-miR-669o-3p|mmu-mir-669a-11	0	0	0	2	0	8
mmu-miR-466i-3p|mmu-mir-466i	1	0	0	0	4	0
mmu-miR-669a-3p|mmu-mir-669a-9	0	0	0	2	0	8
mmu-miR-669a-3p|mmu-mir-669a-8	0	0	0	2	0	8
mmu-miR-669a-3p|mmu-mir-669a-1	0	0	0	2	0	8
mmu-miR-669a-3p|mmu-mir-669a-5	0	0	0	2	0	8
mmu-miR-669a-3p|mmu-mir-669a-7	0	0	0	2	0	8
mmu-miR-669a-3p|mmu-mir-669a-6	0	0	0	2	0	8
mmu-miR-669a-3p|mmu-mir-669a-11	0	0	0	2	0	8
mmu-miR-669a-3p|mmu-mir-669a-10	0	0	0	2	0	8
mmu-miR-669a-3p|mmu-mir-669a-12	0	0	0	2	0	8
mmu-miR-298-5p|mmu-mir-298	0	0	0	5	0	4
mmu-miR-669o-3p|mmu-mir-669a-7	0	0	0	2	0	8
mmu-miR-669a-3p|mmu-mir-669o	0	0	0	2	0	8
mmu-miR-669o-3p|mmu-mir-669a-1	0	0	0	2	0	8
mmu-miR-669o-3p|mmu-mir-669a-8	0	0	0	2	0	8
mmu-miR-669a-3p|mmu-mir-669a-4	0	0	0	2	0	8
mmu-miR-669o-3p|mmu-mir-669a-2	0	0	0	2	0	8
mmu-miR-669o-3p|mmu-mir-669o	0	0	0	2	0	8
mmu-miR-301a-5p|mmu-mir-301a	0	0	0	7	1	6
mmu-miR-3473a|mmu-mir-3473a	0	0	0	16	0	2
mmu-miR-540-3p|mmu-mir-540	0	0	0	2	1	4
mmu-miR-135a-5p|mmu-mir-135a-2	0	0	0	1	0	0
mmu-miR-135a-5p|mmu-mir-135a-1	0	0	0	1	0	0
mmu-miR-5619-3p|mmu-mir-5619	0	0	0	3	1	3
mmu-miR-136-3p|mmu-mir-136	0	0	0	10	0	0
mmu-miR-369-3p|mmu-mir-369	0	0	0	3	0	6
mmu-miR-125b-2-3p|mmu-mir-125b-2	0	0	1	5	2	2
mmu-miR-712-5p|mmu-mir-712	0	0	2	10	0	2
mmu-miR-1950|mmu-mir-1950	0	0	0	5	0	5
mmu-miR-18b-5p|mmu-mir-18b	0	0	1	1	0	2
mmu-miR-467d-3p|mmu-mir-467a-5	0	0	0	2	0	3
mmu-miR-467d-3p|mmu-mir-467a-7	0	0	0	2	0	3
mmu-miR-467d-3p|mmu-mir-467a-10	0	0	0	2	0	3
mmu-miR-3096a-5p|mmu-mir-3096b	0	0	1	4	1	1
mmu-miR-467d-3p|mmu-mir-467a-9	0	0	0	2	0	3
mmu-miR-467d-3p|mmu-mir-467a-1	0	0	0	2	0	3
mmu-miR-409-3p|mmu-mir-409	0	0	0	7	0	3
mmu-miR-467d-3p|mmu-mir-467a-8	0	0	0	2	0	3
mmu-miR-467d-3p|mmu-mir-467a-4	0	0	0	2	0	3
mmu-miR-467d-3p|mmu-mir-467a-6	0	0	0	2	0	3
mmu-miR-467d-3p|mmu-mir-467a-2	0	0	0	2	0	3
mmu-miR-467d-3p|mmu-mir-467a-3	0	0	0	2	0	3
mmu-let-7b-3p|mmu-let-7b	0	0	1	3	1	0
mmu-miR-3096a-5p|mmu-mir-3096a	0	0	1	4	1	1
mmu-miR-467d-3p|mmu-mir-467d	0	0	0	2	0	3
mmu-miR-574-5p|mmu-mir-574	0	1	1	2	1	0
mmu-miR-1306-3p|mmu-mir-1306	0	0	0	6	0	2
mmu-miR-467a-3p|mmu-mir-467a-8	0	0	0	2	0	3
mmu-miR-467a-3p|mmu-mir-467a-1	0	0	0	2	0	3
mmu-miR-467a-3p|mmu-mir-467a-2	0	0	0	2	0	3
mmu-miR-467a-3p|mmu-mir-467a-5	0	0	0	2	0	3
mmu-miR-467a-3p|mmu-mir-467a-4	0	0	0	2	0	3
mmu-miR-467a-3p|mmu-mir-467a-7	0	0	0	2	0	3
mmu-miR-467a-3p|mmu-mir-467a-6	0	0	0	2	0	3
mmu-miR-467d-5p|mmu-mir-467d	0	0	0	4	0	4
mmu-miR-322-3p|mmu-mir-322	0	0	0	3	0	4
mmu-miR-467a-3p|mmu-mir-467a-10	0	0	0	2	0	3
mmu-miR-467a-3p|mmu-mir-467a-9	0	0	0	2	0	3
mmu-miR-467a-3p|mmu-mir-467a-3	0	0	0	2	0	3
mmu-miR-467a-3p|mmu-mir-467d	0	0	0	2	0	3
mmu-miR-106a-5p|mmu-mir-106a	0	0	1	4	0	2
mmu-miR-222-5p|mmu-mir-222	0	0	0	3	2	7
mmu-miR-664-5p|mmu-mir-664	0	0	0	2	0	6
mmu-miR-3112-5p|mmu-mir-3112	0	0	0	4	1	0
mmu-miR-218-5p|mmu-mir-218-1	0	0	0	1	1	1
mmu-miR-218-5p|mmu-mir-218-2	0	0	0	1	1	1
mmu-miR-223-5p|mmu-mir-223	0	0	0	1	1	2
mmu-miR-491-5p|mmu-mir-491	0	0	0	1	0	7
mmu-miR-193a-3p|mmu-mir-193a	0	0	0	1	0	6
mmu-miR-3084-3p|mmu-mir-3084-1	0	0	0	8	0	3
mmu-miR-3084-3p|mmu-mir-3084-2	0	0	0	8	0	3
mmu-miR-128-1-5p|mmu-mir-128-1	0	0	0	5	0	3
mmu-miR-3058-5p|mmu-mir-3058	0	0	0	4	0	3
mmu-miR-3970|mmu-mir-3970	0	0	0	5	0	1
mmu-miR-30b-3p|mmu-mir-30b	0	0	0	1	1	4
mmu-miR-466a-3p|mmu-mir-466b-2	0	0	0	3	1	2
mmu-miR-466a-3p|mmu-mir-466b-1	0	0	0	3	1	2
mmu-miR-466a-3p|mmu-mir-466b-6	0	0	0	3	1	2
mmu-miR-466a-3p|mmu-mir-466b-7	0	0	0	3	1	2
mmu-miR-466a-3p|mmu-mir-466b-4	0	0	0	3	1	2
mmu-miR-466a-3p|mmu-mir-466b-5	0	0	0	3	1	2
mmu-miR-466a-3p|mmu-mir-466c-1	0	0	0	3	1	2
mmu-miR-466p-3p|mmu-mir-466p	0	0	0	3	1	2
mmu-miR-466p-3p|mmu-mir-466e	0	0	0	3	1	2
mmu-miR-466p-3p|mmu-mir-466a	0	0	0	3	1	2
mmu-miR-467c-5p|mmu-mir-467c	0	0	0	4	0	0
mmu-miR-466a-3p|mmu-mir-466e	0	0	0	3	1	2
mmu-miR-466b-3p|mmu-mir-466e	0	0	0	3	1	2
mmu-miR-466b-3p|mmu-mir-466b-1	0	0	0	3	1	2
mmu-miR-466b-3p|mmu-mir-466b-2	0	0	0	3	1	2
mmu-miR-466b-3p|mmu-mir-466b-5	0	0	0	3	1	2
mmu-miR-466b-3p|mmu-mir-466b-4	0	0	0	3	1	2
mmu-miR-466b-3p|mmu-mir-466b-7	0	0	0	3	1	2
mmu-miR-466b-3p|mmu-mir-466b-8	0	0	0	3	1	2
mmu-miR-3091-5p|mmu-mir-3091	0	0	0	5	0	5
mmu-miR-466c-3p|mmu-mir-466b-8	0	0	0	3	1	2
mmu-miR-466c-3p|mmu-mir-466b-4	0	0	0	3	1	2
mmu-miR-466c-3p|mmu-mir-466b-5	0	0	0	3	1	2
mmu-miR-466c-3p|mmu-mir-466b-6	0	0	0	3	1	2
mmu-miR-466c-3p|mmu-mir-466b-2	0	0	0	3	1	2
mmu-miR-466e-3p|mmu-mir-466c-2	0	0	0	3	1	2
mmu-miR-466e-3p|mmu-mir-466c-1	0	0	0	3	1	2
mmu-miR-466e-3p|mmu-mir-466a	0	0	0	3	1	2
mmu-miR-466e-3p|mmu-mir-466b-8	0	0	0	3	1	2
mmu-miR-466e-3p|mmu-mir-466b-5	0	0	0	3	1	2
mmu-miR-466e-3p|mmu-mir-466b-2	0	0	0	3	1	2
mmu-miR-466e-3p|mmu-mir-466b-1	0	0	0	3	1	2
mmu-miR-466a-3p|mmu-mir-466b-8	0	0	0	3	1	2
mmu-miR-466c-3p|mmu-mir-466b-7	0	0	0	3	1	2
mmu-miR-466c-3p|mmu-mir-466b-1	0	0	0	3	1	2
mmu-miR-466a-3p|mmu-mir-466a	0	0	0	3	1	2
mmu-miR-434-5p|mmu-mir-434	0	0	0	6	0	2
mmu-miR-466a-3p|mmu-mir-466p	0	0	0	3	1	2
mmu-miR-466c-3p|mmu-mir-466e	0	0	0	3	1	2
mmu-miR-466c-3p|mmu-mir-466a	0	0	0	3	1	2
mmu-miR-466b-3p|mmu-mir-466b-6	0	0	0	3	1	2
mmu-miR-466c-3p|mmu-mir-466p	0	0	0	3	1	2
mmu-miR-466b-3p|mmu-mir-466c-2	0	0	0	3	1	2
mmu-miR-466b-3p|mmu-mir-466c-1	0	0	0	3	1	2
mmu-miR-466p-3p|mmu-mir-466c-2	0	0	0	3	1	2
mmu-miR-466p-3p|mmu-mir-466c-1	0	0	0	3	1	2
mmu-miR-466c-3p|mmu-mir-466c-1	0	0	0	3	1	2
mmu-miR-466b-3p|mmu-mir-466a	0	0	0	3	1	2
mmu-miR-466b-3p|mmu-mir-466p	0	0	0	3	1	2
mmu-miR-466e-3p|mmu-mir-466b-6	0	0	0	3	1	2
mmu-miR-466e-3p|mmu-mir-466b-7	0	0	0	3	1	2
mmu-miR-466e-3p|mmu-mir-466b-4	0	0	0	3	1	2
mmu-miR-466c-3p|mmu-mir-466c-2	0	0	0	3	1	2
mmu-miR-466e-3p|mmu-mir-466p	0	0	0	3	1	2
mmu-miR-466e-3p|mmu-mir-466e	0	0	0	3	1	2
mmu-miR-466p-3p|mmu-mir-466b-7	0	0	0	3	1	2
mmu-miR-466p-3p|mmu-mir-466b-6	0	0	0	3	1	2
mmu-miR-466p-3p|mmu-mir-466b-5	0	0	0	3	1	2
mmu-miR-466p-3p|mmu-mir-466b-4	0	0	0	3	1	2
mmu-miR-466p-3p|mmu-mir-466b-2	0	0	0	3	1	2
mmu-miR-466p-3p|mmu-mir-466b-1	0	0	0	3	1	2
mmu-miR-466p-3p|mmu-mir-466b-8	0	0	0	3	1	2
mmu-miR-466a-3p|mmu-mir-466c-2	0	0	0	3	1	2
mmu-miR-669p-5p|mmu-mir-669a-7	0	0	0	2	0	2
mmu-miR-669a-5p|mmu-mir-669a-9	0	0	0	2	0	2
mmu-miR-669a-5p|mmu-mir-669a-8	0	0	0	2	0	2
mmu-miR-669a-5p|mmu-mir-669a-3	0	0	0	2	0	2
mmu-miR-669a-5p|mmu-mir-669a-2	0	0	0	2	0	2
mmu-miR-669a-5p|mmu-mir-669a-1	0	0	0	2	0	2
mmu-miR-669a-5p|mmu-mir-669a-7	0	0	0	2	0	2
mmu-miR-669a-5p|mmu-mir-669a-6	0	0	0	2	0	2
mmu-miR-669a-5p|mmu-mir-669a-5	0	0	0	2	0	2
mmu-miR-669a-5p|mmu-mir-669a-4	0	0	0	2	0	2
mmu-miR-467b-5p|mmu-mir-467a-6	0	0	0	3	1	2
mmu-miR-669p-5p|mmu-mir-669a-8	0	0	0	2	0	2
mmu-miR-669p-5p|mmu-mir-669a-9	0	0	0	2	0	2
mmu-miR-669p-5p|mmu-mir-669a-2	0	0	0	2	0	2
mmu-miR-669p-5p|mmu-mir-669a-3	0	0	0	2	0	2
mmu-miR-669p-5p|mmu-mir-669a-6	0	0	0	2	0	2
mmu-miR-669p-5p|mmu-mir-669a-4	0	0	0	2	0	2
mmu-miR-669p-5p|mmu-mir-669a-5	0	0	0	2	0	2
mmu-miR-467b-5p|mmu-mir-467b	0	0	0	3	1	2
mmu-miR-669p-5p|mmu-mir-669a-1	0	0	0	2	0	2
mmu-miR-503-3p|mmu-mir-503	0	0	2	2	1	1
mmu-miR-467b-5p|mmu-mir-467a-1	0	0	0	3	1	2
mmu-miR-467b-5p|mmu-mir-467a-2	0	0	0	3	1	2
mmu-miR-467b-5p|mmu-mir-467a-3	0	0	0	3	1	2
mmu-miR-467b-5p|mmu-mir-467a-4	0	0	0	3	1	2
mmu-miR-467b-5p|mmu-mir-467a-5	0	0	0	3	1	2
mmu-miR-467b-5p|mmu-mir-467a-7	0	0	0	3	1	2
mmu-miR-467b-5p|mmu-mir-467a-8	0	0	0	3	1	2
mmu-miR-467b-5p|mmu-mir-467a-9	0	0	0	3	1	2
mmu-miR-467a-5p|mmu-mir-467b	0	0	0	3	1	2
mmu-miR-467a-5p|mmu-mir-467a-10	0	0	0	3	1	2
mmu-miR-669p-5p|mmu-mir-669p-2	0	0	0	2	0	2
mmu-miR-669p-5p|mmu-mir-669p-1	0	0	0	2	0	2
mmu-miR-467a-5p|mmu-mir-467a-3	0	0	0	3	1	2
mmu-miR-467a-5p|mmu-mir-467a-8	0	0	0	3	1	2
mmu-miR-467a-5p|mmu-mir-467a-2	0	0	0	3	1	2
mmu-miR-467a-5p|mmu-mir-467a-7	0	0	0	3	1	2
mmu-miR-669a-5p|mmu-mir-669a-12	0	0	0	2	0	2
mmu-miR-467e-5p|mmu-mir-467e	0	0	0	1	1	3
mmu-miR-669a-5p|mmu-mir-669a-10	0	0	0	2	0	2
mmu-miR-669p-5p|mmu-mir-669a-10	0	0	0	2	0	2
mmu-miR-467b-5p|mmu-mir-467a-10	0	0	0	3	1	2
mmu-miR-669a-5p|mmu-mir-669p-2	0	0	0	2	0	2
mmu-miR-669a-5p|mmu-mir-669p-1	0	0	0	2	0	2
mmu-miR-467a-5p|mmu-mir-467a-9	0	0	0	3	1	2
mmu-miR-467a-5p|mmu-mir-467a-1	0	0	0	3	1	2
mmu-miR-467a-5p|mmu-mir-467a-6	0	0	0	3	1	2
mmu-miR-467a-5p|mmu-mir-467a-5	0	0	0	3	1	2
mmu-miR-467a-5p|mmu-mir-467a-4	0	0	0	3	1	2
mmu-miR-669a-5p|mmu-mir-669a-11	0	0	0	2	0	2
mmu-miR-669p-5p|mmu-mir-669a-11	0	0	0	2	0	2
mmu-miR-669p-5p|mmu-mir-669a-12	0	0	0	2	0	2
mmu-miR-338-3p|mmu-mir-338	0	0	0	4	0	1
mmu-miR-802-3p|mmu-mir-802	0	0	1	4	0	4
mmu-miR-3103-3p|mmu-mir-3103	0	0	1	0	0	2
mmu-miR-1843a-3p|mmu-mir-1843a	0	0	0	0	1	1
mmu-miR-183-3p|mmu-mir-183	0	0	0	0	0	0
mmu-miR-212-3p|mmu-mir-212	0	0	0	3	1	4
mmu-miR-30c-2-3p|mmu-mir-30c-2	0	0	1	3	0	2
mmu-miR-700-3p|mmu-mir-700	0	0	0	2	1	2
mmu-miR-379-5p|mmu-mir-379	0	0	1	3	0	4
mmu-miR-1960|mmu-mir-1960	0	0	0	6	0	0
mmu-miR-1982.1-3p|mmu-mir-1982	0	0	0	2	0	3
mmu-miR-1982.2-3p|mmu-mir-1982	0	0	0	2	0	3
mmu-miR-1198-3p|mmu-mir-1198	0	0	0	2	0	1
mmu-miR-29c-5p|mmu-mir-29c	0	0	0	0	1	0
mmu-miR-3069-3p|mmu-mir-3069	0	0	1	4	0	2
mmu-miR-590-3p|mmu-mir-590	0	0	0	0	0	0
mmu-miR-702-3p|mmu-mir-702	0	0	0	3	0	0
mmu-miR-1934-5p|mmu-mir-1934	0	0	0	4	0	1
mmu-miR-494-3p|mmu-mir-494	0	0	0	0	0	1
mmu-miR-3076-3p|mmu-mir-3076	0	0	0	2	2	0
mmu-miR-341-3p|mmu-mir-341	0	0	1	2	1	2
mmu-miR-669c-3p|mmu-mir-669c	0	0	0	0	0	0
mmu-miR-671-3p|mmu-mir-671	0	0	0	2	0	2
mmu-miR-3473b|mmu-mir-3473b	0	0	0	4	0	1
mmu-miR-5112|mmu-mir-5112	0	0	0	1	3	3
mmu-miR-330-3p|mmu-mir-330	0	0	1	1	0	1
mmu-miR-365-3p|mmu-mir-365-1	0	0	1	0	0	2
mmu-miR-1953|mmu-mir-1953	0	0	0	1	0	2
mmu-miR-365-3p|mmu-mir-365-2	0	0	1	0	0	2
mmu-miR-299b-3p|mmu-mir-299a	0	0	0	1	1	2
mmu-miR-669b-5p|mmu-mir-669b	0	0	0	1	2	1
mmu-miR-210-5p|mmu-mir-210	0	0	0	2	0	2
mmu-miR-500-5p|mmu-mir-500	0	0	0	0	0	2
mmu-miR-6395|mmu-mir-6395	0	0	0	4	0	0
mmu-miR-299a-3p|mmu-mir-299a	0	0	0	1	1	2
mmu-miR-669b-5p|mmu-mir-669m-1	0	0	0	1	2	1
mmu-miR-669b-5p|mmu-mir-669m-2	0	0	0	1	2	1
mmu-miR-3572-3p|mmu-mir-3572	0	0	0	3	0	2
mmu-miR-382-5p|mmu-mir-382	0	0	0	4	0	1
mmu-miR-208b-3p|mmu-mir-208b	0	0	0	3	0	2
mmu-miR-1b-3p|mmu-mir-1b	0	0	0	1	0	1
mmu-miR-196b-3p|mmu-mir-196b	0	0	0	1	0	2
mmu-miR-29b-2-5p|mmu-mir-29b-2	0	0	0	0	0	1
mmu-miR-5110|mmu-mir-5110	0	2	0	0	0	1
mmu-miR-466m-3p|mmu-mir-466m	0	0	0	0	0	0
mmu-miR-5132-5p|mmu-mir-5132	0	0	0	2	0	1
mmu-miR-6239|mmu-mir-6239	0	0	0	5	0	0
mmu-miR-3084-5p|mmu-mir-3084-2	0	0	1	1	0	1
mmu-miR-3084-5p|mmu-mir-3084-1	0	0	1	1	0	1
mmu-miR-188-3p|mmu-mir-188	0	0	0	0	1	2
mmu-miR-1956|mmu-mir-1956	0	0	0	2	0	1
mmu-miR-1895|mmu-mir-1895	0	1	0	0	0	1
mmu-miR-329-5p|mmu-mir-329	0	0	0	2	0	1
mmu-miR-150-3p|mmu-mir-150	0	0	1	0	0	1
mmu-miR-1964-5p|mmu-mir-1964	0	0	0	0	0	1
mmu-miR-5128|mmu-mir-5128	0	0	0	1	0	4
mmu-miR-199a-5p|mmu-mir-199a-2	0	0	0	2	0	0
mmu-miR-199a-5p|mmu-mir-199a-1	0	0	0	2	0	0
mmu-miR-5627-3p|mmu-mir-5627	0	0	0	0	0	0
mmu-miR-466b-3p|mmu-mir-466b-3	0	0	0	2	0	1
mmu-miR-466c-3p|mmu-mir-466b-3	0	0	0	2	0	1
mmu-miR-27b-5p|mmu-mir-27b	0	0	0	2	0	1
mmu-miR-3098-5p|mmu-mir-3098	0	0	0	2	0	2
mmu-miR-598-3p|mmu-mir-598	0	0	0	0	0	0
mmu-miR-134-5p|mmu-mir-134	0	0	0	2	0	0
mmu-miR-34c-5p|mmu-mir-34c	0	1	0	0	0	2
mmu-miR-1957b|mmu-mir-1957b	0	1	0	1	0	0
mmu-miR-592-5p|mmu-mir-592	0	0	0	1	0	3
mmu-miR-1187|mmu-mir-1187	0	1	0	0	1	0
mmu-miR-466p-3p|mmu-mir-466b-3	0	0	0	2	0	1
mmu-miR-297b-5p|mmu-mir-297b	0	0	0	1	0	1
mmu-miR-669c-5p|mmu-mir-669c	0	0	1	2	0	0
mmu-miR-26a-2-3p|mmu-mir-26a-2	0	0	0	3	0	0
mmu-miR-3064-3p|mmu-mir-3064	0	0	1	0	0	0
mmu-miR-714|mmu-mir-714	0	0	0	3	0	1
mmu-miR-5615-5p|mmu-mir-5615-2	0	0	0	2	0	0
mmu-miR-1955-5p|mmu-mir-1955	0	0	0	0	1	0
mmu-miR-669l-5p|mmu-mir-669l	0	0	1	0	0	1
mmu-miR-32-3p|mmu-mir-32	0	0	0	3	0	1
mmu-miR-1194|mmu-mir-1194	0	0	0	2	1	0
mmu-miR-582-3p|mmu-mir-582	0	0	0	1	0	1
mmu-miR-5615-5p|mmu-mir-5615-1	0	0	0	2	0	0
mmu-miR-466h-3p|mmu-mir-466h	0	0	1	0	0	0
mmu-miR-466h-3p|mmu-mir-466d	0	0	1	0	0	0
mmu-miR-1958|mmu-mir-1958	0	0	0	1	0	1
mmu-miR-3098-3p|mmu-mir-3098	0	0	0	2	0	1
mmu-miR-1186a|mmu-mir-1186a	0	0	0	4	0	1
mmu-miR-1249-3p|mmu-mir-1249	0	0	0	0	0	1
mmu-miR-5710|mmu-mir-5710	0	0	0	1	0	2
mmu-miR-376c-3p|mmu-mir-376c	0	0	0	0	0	0
mmu-miR-1934-3p|mmu-mir-1934	0	0	0	1	1	1
mmu-miR-191-3p|mmu-mir-191	0	0	1	0	0	1
mmu-miR-574-3p|mmu-mir-574	0	0	0	1	0	0
mmu-miR-543-3p|mmu-mir-543	0	0	0	3	0	1
mmu-miR-147-3p|mmu-mir-147	0	0	0	2	0	0
mmu-miR-338-5p|mmu-mir-338	0	0	1	0	0	2
mmu-miR-411-3p|mmu-mir-411	0	0	0	1	0	1
mmu-miR-3060-3p|mmu-mir-3060	0	0	0	0	0	0
mmu-miR-145a-3p|mmu-mir-145a	0	0	0	1	1	0
mmu-miR-23b-5p|mmu-mir-23b	0	0	0	1	0	0
mmu-miR-466h-5p|mmu-mir-466h	1	0	0	0	0	0
mmu-miR-429-3p|mmu-mir-429	0	0	0	0	0	0
mmu-miR-467g|mmu-mir-467g	0	0	0	0	0	0
mmu-miR-1955-3p|mmu-mir-1955	0	0	0	0	0	2
mmu-miR-5108|mmu-mir-5108	0	1	0	0	0	1
mmu-miR-136-5p|mmu-mir-136	0	0	0	0	0	1
mmu-miR-466g|mmu-mir-466g	0	0	0	1	2	0
mmu-miR-1190|mmu-mir-1190	0	0	1	1	1	0
mmu-miR-874-3p|mmu-mir-874	0	0	0	1	0	0
mmu-miR-376b-3p|mmu-mir-376b	0	0	0	1	0	1
mmu-miR-5116|mmu-mir-5116	0	0	0	0	0	2
mmu-miR-376b-5p|mmu-mir-376b	0	0	0	1	0	1
mmu-miR-297a-5p|mmu-mir-297a-3	0	0	0	0	0	0
mmu-miR-297a-5p|mmu-mir-297a-1	0	0	0	0	0	0
mmu-miR-132-5p|mmu-mir-132	0	0	0	1	0	2
mmu-miR-342-5p|mmu-mir-342	0	0	0	0	0	0
mmu-miR-877-3p|mmu-mir-877	0	0	0	0	2	1
mmu-miR-297a-5p|mmu-mir-297a-4	0	0	0	0	0	0
mmu-miR-297a-5p|mmu-mir-297a-2	0	0	0	0	0	0
mmu-miR-297a-3p|mmu-mir-297b	0	0	0	2	0	0
mmu-miR-712-3p|mmu-mir-712	0	0	0	0	0	1
mmu-miR-1933-5p|mmu-mir-1933	0	0	0	1	0	1
mmu-miR-3064-5p|mmu-mir-3064	0	0	0	0	0	0
mmu-miR-466d-3p|mmu-mir-466d	0	0	0	1	0	0
mmu-miR-1929-5p|mmu-mir-1929	0	0	0	0	0	1
mmu-miR-5124a|mmu-mir-5124a	0	0	0	0	0	1
mmu-miR-26a-1-3p|mmu-mir-26a-1	0	0	2	0	0	1
mmu-miR-149-5p|mmu-mir-149	0	0	0	1	0	0
mmu-miR-466p-5p|mmu-mir-466p	0	0	0	1	0	0
mmu-miR-3471|mmu-mir-3471-1	0	0	0	2	0	1
mmu-miR-3471|mmu-mir-3471-2	0	0	0	2	0	1
mmu-miR-297a-3p|mmu-mir-297c	0	0	0	2	0	0
mmu-miR-297c-3p|mmu-mir-297c	0	0	0	2	0	0
mmu-miR-297c-3p|mmu-mir-297b	0	0	0	2	0	0
mmu-miR-196a-5p|mmu-mir-196a-1	0	0	0	1	0	0
mmu-miR-363-5p|mmu-mir-363	0	0	0	2	0	1
mmu-miR-297c-3p|mmu-mir-297a-4	0	0	0	2	0	0
mmu-miR-297c-3p|mmu-mir-297a-3	0	0	0	2	0	0
mmu-miR-466c-5p|mmu-mir-466c-2	0	0	0	0	0	0
mmu-miR-466c-5p|mmu-mir-466c-1	0	0	0	0	0	0
mmu-miR-297b-3p|mmu-mir-297a-3	0	0	0	2	0	0
mmu-miR-297b-3p|mmu-mir-297a-4	0	0	0	2	0	0
mmu-miR-200b-3p|mmu-mir-200b	0	0	0	3	0	0
mmu-miR-10a-3p|mmu-mir-10a	0	0	0	1	0	2
mmu-miR-3094-5p|mmu-mir-3094	0	0	0	1	0	1
mmu-miR-200c-5p|mmu-mir-200c	0	0	0	2	0	1
mmu-miR-467b-3p|mmu-mir-467b	0	0	0	0	0	0
mmu-miR-147-5p|mmu-mir-147	0	0	0	0	0	0
mmu-miR-297a-3p|mmu-mir-297a-3	0	0	0	2	0	0
mmu-miR-212-5p|mmu-mir-212	0	0	0	0	0	1
mmu-miR-6238|mmu-mir-6238	0	0	1	0	0	1
mmu-miR-297b-3p|mmu-mir-297b	0	0	0	2	0	0
mmu-miR-297b-3p|mmu-mir-297c	0	0	0	2	0	0
mmu-miR-99a-3p|mmu-mir-99a	0	0	1	1	0	1
mmu-miR-871-3p|mmu-mir-871	0	0	1	0	0	0
mmu-miR-195a-3p|mmu-mir-195a	0	0	0	0	0	2
mmu-let-7k|mmu-let-7k	0	0	0	0	0	2
mmu-miR-666-5p|mmu-mir-666	0	0	0	3	0	0
mmu-miR-3066-3p|mmu-mir-3066	0	0	0	0	0	2
mmu-miR-297a-3p|mmu-mir-297a-4	0	0	0	2	0	0
mmu-miR-192-3p|mmu-mir-192	0	0	0	0	0	1
mmu-miR-708-3p|mmu-mir-708	0	0	0	1	0	0
mmu-miR-139-3p|mmu-mir-139	0	0	0	1	0	1
mmu-miR-376a-5p|mmu-mir-376a	0	0	0	0	0	1
mmu-miR-3473e|mmu-mir-3473e	0	0	0	1	0	0
mmu-miR-19b-1-5p|mmu-mir-19b-1	0	0	0	2	0	0
mmu-miR-370-3p|mmu-mir-370	0	0	0	0	0	0
mmu-miR-466o-5p|mmu-mir-466b-4	0	0	0	1	0	0
mmu-miR-5624-5p|mmu-mir-5624	0	0	0	1	0	1
mmu-miR-202-5p|mmu-mir-202	0	0	0	0	0	0
mmu-miR-879-3p|mmu-mir-879	0	0	0	2	0	0
mmu-miR-3097-5p|mmu-mir-3097	0	0	0	0	0	0
mmu-miR-466p-5p|mmu-mir-466a	0	0	0	0	0	0
mmu-miR-376a-3p|mmu-mir-376a	0	0	0	1	0	0
mmu-miR-3079-3p|mmu-mir-3079	0	0	0	1	0	1
mmu-miR-669f-3p|mmu-mir-669f	0	0	0	0	0	0
mmu-miR-466b-5p|mmu-mir-466o	0	0	0	1	0	0
mmu-miR-5626-5p|mmu-mir-5626	0	0	0	1	0	0
mmu-miR-682|mmu-mir-682	0	0	0	2	0	0
mmu-miR-5626-3p|mmu-mir-5626	0	0	0	1	0	0
mmu-miR-669d-5p|mmu-mir-669d	0	0	0	0	0	2
mmu-miR-211-5p|mmu-mir-211	0	0	0	0	0	0
mmu-miR-196a-5p|mmu-mir-196a-2	0	0	0	1	0	0
mmu-miR-669d-5p|mmu-mir-669d-2	0	0	0	0	0	2
mmu-miR-152-5p|mmu-mir-152	0	0	0	1	0	0
mmu-miR-107-5p|mmu-mir-107	0	0	0	0	1	0
mmu-miR-582-5p|mmu-mir-582	0	0	0	0	0	0
mmu-miR-1938|mmu-mir-1938	0	0	0	1	0	0
mmu-miR-3572-5p|mmu-mir-3572	0	0	0	0	0	0
mmu-miR-1195|mmu-mir-1195	0	0	0	1	0	0
mmu-miR-329-3p|mmu-mir-329	0	0	0	0	0	2
mmu-miR-466d-5p|mmu-mir-466d	0	0	0	1	0	0
mmu-miR-466d-5p|mmu-mir-466n	0	0	0	1	0	0
mmu-miR-1966-3p|mmu-mir-1966	0	0	0	0	0	1
mmu-miR-1933-3p|mmu-mir-1933	0	0	0	0	0	0
mmu-miR-154-3p|mmu-mir-154	0	0	0	1	0	0
mmu-miR-3472|mmu-mir-3472	0	0	0	1	0	0
mmu-miR-466o-5p|mmu-mir-466o	0	0	0	1	0	0
mmu-miR-875-5p|mmu-mir-875	0	0	0	2	0	0
mmu-miR-874-5p|mmu-mir-874	0	0	0	0	0	0
mmu-miR-374c-5p|mmu-mir-374c	0	0	1	0	0	0
mmu-miR-5103|mmu-mir-5103	0	0	0	1	0	0
mmu-miR-495-3p|mmu-mir-495	0	0	0	1	0	0
mmu-miR-466q|mmu-mir-466q	0	0	0	1	0	1
mmu-miR-496a-3p|mmu-mir-496a	0	0	0	1	0	1
mmu-miR-99b-3p|mmu-mir-99b	0	0	0	0	0	1
mmu-miR-199b-5p|mmu-mir-199b	0	0	0	0	0	0
mmu-miR-5117-5p|mmu-mir-5117	0	0	0	0	0	0
mmu-miR-690|mmu-mir-690	0	0	0	2	0	0
mmu-miR-466n-5p|mmu-mir-466n	0	0	0	1	0	0
mmu-miR-466n-5p|mmu-mir-466d	0	0	0	1	0	0
mmu-miR-24-1-5p|mmu-mir-24-1	0	0	0	1	0	0
mmu-miR-466a-5p|mmu-mir-466a	0	0	0	0	0	0
mmu-miR-701-5p|mmu-mir-701	0	0	0	0	0	2
mmu-miR-214-3p|mmu-mir-214	0	0	0	0	1	0
mmu-miR-125a-3p|mmu-mir-125a	0	0	0	0	0	0
mmu-miR-466b-5p|mmu-mir-466b-5	0	0	0	1	0	0
mmu-miR-467f|mmu-mir-467f	0	0	0	0	0	0
mmu-miR-450a-1-3p|mmu-mir-450a-1	0	0	0	0	0	0
mmu-miR-3075-5p|mmu-mir-3075	0	0	0	1	0	1
mmu-miR-466b-5p|mmu-mir-466b-7	0	0	0	1	0	0
mmu-miR-466b-5p|mmu-mir-466b-6	0	0	0	1	0	0
mmu-miR-466b-5p|mmu-mir-466b-4	0	0	0	1	0	0
mmu-miR-466b-5p|mmu-mir-466b-3	0	0	0	1	0	0
mmu-miR-466b-5p|mmu-mir-466b-1	0	0	0	1	0	0
mmu-miR-27a-5p|mmu-mir-27a	0	0	0	0	0	1
mmu-miR-652-5p|mmu-mir-652	0	0	0	0	0	0
mmu-miR-6418-3p|mmu-mir-6418	0	0	0	0	0	0
mmu-miR-103-1-5p|mmu-mir-103-1	0	0	1	0	0	0
mmu-miR-337-5p|mmu-mir-337	0	0	0	0	0	0
mmu-miR-28c|mmu-mir-28c	0	0	0	0	0	0
mmu-miR-1931|mmu-mir-1931	0	0	0	1	0	0
mmu-miR-466o-5p|mmu-mir-466b-1	0	0	0	1	0	0
mmu-miR-709|mmu-mir-709	0	0	0	0	0	0
mmu-miR-214-5p|mmu-mir-214	0	0	0	0	1	0
mmu-miR-466o-5p|mmu-mir-466b-6	0	0	0	1	0	0
mmu-miR-466o-5p|mmu-mir-466b-7	0	0	0	1	0	0
mmu-miR-466o-5p|mmu-mir-466b-5	0	0	0	1	0	0
mmu-miR-466o-5p|mmu-mir-466b-3	0	0	0	1	0	0
mmu-miR-692|mmu-mir-692-2	0	0	0	2	0	0
mmu-miR-692|mmu-mir-692-3	0	0	0	2	0	0
mmu-miR-692|mmu-mir-692-1	0	0	0	2	0	0
mmu-miR-30c-1-3p|mmu-mir-30c-1	0	0	1	0	0	1
mmu-miR-431-5p|mmu-mir-431	0	0	0	1	0	0
mmu-miR-129-5p|mmu-mir-129-2	0	0	0	0	0	1
mmu-miR-129-5p|mmu-mir-129-1	0	0	0	0	0	1
mmu-miR-129-2-3p|mmu-mir-129-2	0	0	0	1	0	0
mmu-miR-669m-5p|mmu-mir-669m-2	0	0	0	0	0	0
mmu-miR-3103-5p|mmu-mir-3103	0	0	0	0	0	0
mmu-miR-669m-5p|mmu-mir-669m-1	0	0	0	0	0	0
mmu-miR-5129-5p|mmu-mir-5129	0	0	1	0	0	0
mmu-miR-669f-5p|mmu-mir-669f	0	0	0	0	0	0
mmu-miR-409-5p|mmu-mir-409	0	0	0	0	0	0
mmu-miR-491-3p|mmu-mir-491	0	0	0	0	0	0
mmu-miR-669d-3p|mmu-mir-669d	0	0	0	0	0	0
mmu-miR-18b-3p|mmu-mir-18b	0	0	0	0	0	0
mmu-miR-669o-5p|mmu-mir-669o	0	0	0	0	0	0
mmu-miR-34a-3p|mmu-mir-34a	0	0	0	0	0	1
mmu-miR-298-3p|mmu-mir-298	0	0	0	1	0	0
mmu-miR-379-3p|mmu-mir-379	0	0	0	0	0	0
mmu-miR-130a-5p|mmu-mir-130a	0	0	0	0	0	0
mmu-miR-137-3p|mmu-mir-137	0	1	0	0	0	0
mmu-miR-5134-5p|mmu-mir-5134	0	0	0	0	0	1
mmu-miR-382-3p|mmu-mir-382	0	0	0	0	0	0
mmu-miR-9-3p|mmu-mir-9-2	0	0	0	0	0	0
mmu-miR-3062-5p|mmu-mir-3062	0	0	0	1	0	0
mmu-miR-541-3p|mmu-mir-541	0	0	0	0	0	0
mmu-miR-10b-3p|mmu-mir-10b	0	0	0	0	0	1
mmu-miR-3072-3p|mmu-mir-3072	0	0	0	1	0	0
mmu-miR-5622-3p|mmu-mir-5622	0	0	0	0	0	0
mmu-miR-1930-3p|mmu-mir-1930	0	0	0	0	0	0
mmu-miR-30f|mmu-mir-30f	0	0	0	0	0	0
mmu-miR-365-1-5p|mmu-mir-365-1	0	0	0	0	0	0
mmu-miR-9-3p|mmu-mir-9-3	0	0	0	0	0	0
mmu-miR-3960|mmu-mir-3960	0	0	0	0	0	0
mmu-miR-9-3p|mmu-mir-9-1	0	0	0	0	0	0
mmu-miR-129-1-3p|mmu-mir-129-1	0	0	0	0	0	0
mmu-miR-3097-3p|mmu-mir-3097	0	0	0	0	0	0
mmu-miR-3086-5p|mmu-mir-3086	0	0	0	0	1	0
mmu-miR-669n|mmu-mir-669n	0	0	0	0	0	1
mmu-miR-1199-5p|mmu-mir-1199	0	0	0	0	0	0
mmu-miR-7a-2-3p|mmu-mir-7a-2	0	0	0	0	0	0
mmu-miR-466f|mmu-mir-466f-2	0	0	0	0	1	0
mmu-miR-466f|mmu-mir-466f-3	0	0	0	0	1	0
mmu-miR-667-3p|mmu-mir-667	0	0	0	0	0	0
mmu-miR-466f|mmu-mir-466f-1	0	0	0	0	1	0
mmu-miR-466f|mmu-mir-466f-4	0	0	0	0	1	0
mmu-miR-511-5p|mmu-mir-511	0	0	0	0	0	0
mmu-miR-669d-2-3p|mmu-mir-669d	0	0	0	0	0	0
mmu-miR-29b-1-5p|mmu-mir-29b-1	0	0	0	1	0	0
mmu-miR-665-3p|mmu-mir-665	0	0	0	1	0	0
mmu-miR-34b-3p|mmu-mir-34b	0	0	0	0	0	0
mmu-miR-3112-3p|mmu-mir-3112	0	0	0	0	0	0
mmu-miR-1929-3p|mmu-mir-1929	0	0	0	0	0	0
mmu-miR-127-5p|mmu-mir-127	0	0	0	1	0	0
mmu-miR-455-5p|mmu-mir-455	0	0	0	0	0	1
mmu-miR-5624-3p|mmu-mir-5624	0	0	0	0	0	0
mmu-miR-20b-3p|mmu-mir-20b	0	0	0	0	0	1
mmu-miR-760-3p|mmu-mir-760	0	0	0	0	0	1
mmu-miR-466m-5p|mmu-mir-669m-1	0	0	0	0	0	0
mmu-miR-466m-5p|mmu-mir-669m-2	0	0	0	0	0	0
mmu-miR-5129-3p|mmu-mir-5129	0	0	0	0	0	0
mmu-miR-669k-5p|mmu-mir-669k	0	0	0	0	0	0
mmu-miR-669k-5p|mmu-mir-669i	0	0	0	0	0	0
mmu-miR-369-5p|mmu-mir-369	0	0	0	0	0	0
mmu-miR-3091-3p|mmu-mir-3091	0	0	0	0	0	0
mmu-miR-873a-5p|mmu-mir-873a	0	0	0	0	0	0
mmu-miR-143-5p|mmu-mir-143	0	0	0	0	0	0
mmu-miR-5104|mmu-mir-5104	0	0	0	0	0	1
mmu-miR-672-5p|mmu-mir-672	0	0	0	0	0	0
mmu-miR-467e-3p|mmu-mir-467e	0	0	0	0	0	1
mmu-miR-467c-3p|mmu-mir-467c	0	0	0	0	0	0
mmu-miR-744-3p|mmu-mir-744	0	0	0	1	0	0
mmu-miR-466f-5p|mmu-mir-466f-4	0	0	0	0	1	0
mmu-miR-466k|mmu-mir-466k	0	0	0	1	0	0
mmu-miR-669d-3p|mmu-mir-669d-2	0	0	0	0	0	0
mmu-miR-1193-5p|mmu-mir-1193	0	0	0	1	0	0
mmu-miR-3079-5p|mmu-mir-3079	0	0	0	0	0	1
mmu-miR-187-3p|mmu-mir-187	0	0	0	1	0	0
mmu-miR-5622-5p|mmu-mir-5622	0	0	0	0	0	1
mmu-miR-669h-3p|mmu-mir-669h	0	0	0	0	0	0
mmu-miR-466b-5p|mmu-mir-466b-2	0	0	0	0	0	0
mmu-miR-155-3p|mmu-mir-155	0	0	0	1	0	0
mmu-miR-374c-3p|mmu-mir-374c	0	0	1	0	0	0
mmu-miR-511-3p|mmu-mir-511	0	0	0	0	0	0
mmu-miR-1968-3p|mmu-mir-1968	0	0	0	1	0	0
mmu-miR-669d-2-3p|mmu-mir-669d-2	0	0	0	0	0	0
mmu-miR-5619-5p|mmu-mir-5619	0	0	0	0	0	0
mmu-miR-433-3p|mmu-mir-433	0	0	0	0	0	0
mmu-miR-3102-5p.2-5p|mmu-mir-3102	0	0	0	0	0	1
mmu-miR-487b-3p|mmu-mir-487b	0	0	0	0	0	0
mmu-miR-669p-3p|mmu-mir-669p-1	0	0	0	0	0	0
mmu-miR-669p-3p|mmu-mir-669p-2	0	0	0	0	0	0
mmu-miR-297c-5p|mmu-mir-297c	0	0	0	0	0	0
mmu-miR-466o-5p|mmu-mir-466b-2	0	0	0	0	0	0
mmu-miR-5114|mmu-mir-5114	0	0	0	0	0	1
mmu-miR-466f-5p|mmu-mir-466f-3	0	0	0	0	1	0
mmu-miR-466f-5p|mmu-mir-466f-2	0	0	0	0	1	0
mmu-miR-466f-5p|mmu-mir-466f-1	0	0	0	0	1	0
mmu-miR-485-3p|mmu-mir-485	0	0	0	0	0	0
mmu-miR-1940|mmu-mir-1940	0	0	1	0	0	0
mmu-miR-1941-5p|mmu-mir-1941	0	0	0	0	0	0
mmu-miR-6363|mmu-mir-6363	0	0	0	0	0	0
mmu-miR-6405|mmu-mir-6405	0	0	0	0	0	0
mmu-miR-719|mmu-mir-719	0	0	0	0	0	0
mmu-miR-6379|mmu-mir-6379	0	0	0	0	0	0
mmu-miR-3110-5p|mmu-mir-3110	0	0	0	0	0	0
mmu-miR-667-5p|mmu-mir-667	0	0	0	0	0	0
mmu-miR-92b-5p|mmu-mir-92b	0	0	0	0	0	0
mmu-miR-3106-5p|mmu-mir-3106	0	0	0	0	0	0
mmu-miR-6370|mmu-mir-6370	0	0	0	0	0	0
mmu-miR-3094-3p|mmu-mir-3094	0	0	0	0	0	0
mmu-miR-5625-5p|mmu-mir-5625	0	0	0	0	0	0
mmu-miR-3108-5p|mmu-mir-3108	0	0	0	0	0	0
mmu-miR-509-3p|mmu-mir-509	0	0	0	0	0	0
mmu-miR-5617-3p|mmu-mir-5617	0	0	0	0	0	0
mmu-miR-3099-5p|mmu-mir-3099	0	0	0	0	0	0
mmu-miR-3966|mmu-mir-3966	0	0	0	0	0	0
mmu-miR-3070b-3p|mmu-mir-3070b	0	0	0	0	0	0
mmu-miR-296-3p|mmu-mir-296	0	0	0	0	0	0
mmu-miR-546|mmu-mir-546	0	0	0	0	0	0
mmu-miR-668-3p|mmu-mir-668	0	0	0	0	0	0
mmu-miR-761|mmu-mir-761	0	0	0	0	0	0
mmu-miR-669m-5p|mmu-mir-466m	0	0	0	0	0	0
mmu-miR-876-3p|mmu-mir-876	0	0	0	0	0	0
mmu-miR-770-3p|mmu-mir-770	0	0	0	0	0	0
mmu-miR-302c-3p|mmu-mir-302c	0	0	0	0	0	0
mmu-miR-675-3p|mmu-mir-675	0	0	0	0	0	0
mmu-miR-433-5p|mmu-mir-433	0	0	0	0	0	0
mmu-miR-1941-3p|mmu-mir-1941	0	0	0	0	0	0
mmu-miR-669k-3p|mmu-mir-669k	0	0	0	0	0	0
mmu-miR-3071-3p|mmu-mir-3071	0	0	0	0	0	0
mmu-miR-3092-3p|mmu-mir-3092	0	0	0	0	0	0
mmu-miR-466e-5p|mmu-mir-466e	0	0	0	0	0	0
mmu-miR-149-3p|mmu-mir-149	0	0	0	0	0	0
mmu-miR-3081-5p|mmu-mir-3081	0	0	0	0	0	0
mmu-miR-5127|mmu-mir-5127	0	0	0	0	0	0
mmu-miR-181b-2-3p|mmu-mir-181b-2	0	0	0	0	0	0
mmu-miR-5618-3p|mmu-mir-5618	0	0	0	0	0	0
mmu-miR-669b-3p|mmu-mir-669b	0	0	0	0	0	0
mmu-miR-377-3p|mmu-mir-377	0	0	0	0	0	0
mmu-let-7c-1-3p|mmu-let-7c-1	0	0	0	0	0	0
mmu-miR-3113-3p|mmu-mir-3113	0	0	0	0	0	0
mmu-miR-654-5p|mmu-mir-654	0	0	0	0	0	0
mmu-miR-1907|mmu-mir-1907	0	0	0	0	0	0
mmu-miR-880-3p|mmu-mir-880	0	0	0	0	0	0
mmu-miR-1932|mmu-mir-1932	0	0	0	0	0	0
mmu-miR-6361|mmu-mir-6361	0	0	0	0	0	0
mmu-miR-883a-5p|mmu-mir-883a	0	0	0	0	0	0
mmu-miR-1957a|mmu-mir-1957a	0	0	0	0	0	0
mmu-miR-1298-3p|mmu-mir-1298	0	0	0	0	0	0
mmu-miR-5616-5p|mmu-mir-5616	0	0	0	0	0	0
mmu-miR-6344|mmu-mir-6344	0	0	0	0	0	0
mmu-miR-6377|mmu-mir-6377	0	0	0	0	0	0
mmu-miR-344h-5p|mmu-mir-344h-2	0	0	0	0	0	0
mmu-miR-299b-3p|mmu-mir-299b	0	0	0	0	0	0
mmu-miR-224-5p|mmu-mir-224	0	0	0	0	0	0
mmu-miR-466m-5p|mmu-mir-466m	0	0	0	0	0	0
mmu-miR-5125|mmu-mir-5125	0	0	0	0	0	0
mmu-miR-1942|mmu-mir-1942	0	0	0	0	0	0
mmu-miR-6420|mmu-mir-6420	0	0	0	0	0	0
mmu-miR-5621-3p|mmu-mir-5621	0	0	0	0	0	0
mmu-miR-615-5p|mmu-mir-615	0	0	0	0	0	0
mmu-miR-551b-5p|mmu-mir-551b	0	0	0	0	0	0
mmu-miR-466m-5p|mmu-mir-466f-1	0	0	0	0	0	0
mmu-miR-217-5p|mmu-mir-217	0	0	0	0	0	0
mmu-miR-466m-5p|mmu-mir-466f-3	0	0	0	0	0	0
mmu-miR-6394|mmu-mir-6394	0	0	0	0	0	0
mmu-miR-3070a-3p|mmu-mir-3070a	0	0	0	0	0	0
mmu-miR-291a-3p|mmu-mir-291a	0	0	0	0	0	0
mmu-miR-383-5p|mmu-mir-383	0	0	0	0	0	0
mmu-miR-138-1-3p|mmu-mir-138-1	0	0	0	0	0	0
mmu-miR-471-5p|mmu-mir-471	0	0	0	0	0	0
mmu-miR-6416-3p|mmu-mir-6416	0	0	0	0	0	0
mmu-miR-3070a-5p|mmu-mir-3070a	0	0	0	0	0	0
mmu-miR-6389|mmu-mir-6389	0	0	0	0	0	0
mmu-miR-743b-5p|mmu-mir-743b	0	0	0	0	0	0
mmu-miR-1894-3p|mmu-mir-1894	0	0	0	0	0	0
mmu-miR-6385|mmu-mir-6385	0	0	0	0	0	0
mmu-miR-5120|mmu-mir-5120	0	0	0	0	0	0
mmu-miR-145b|mmu-mir-145b	0	0	0	0	0	0
mmu-miR-539-5p|mmu-mir-539	0	0	0	0	0	0
mmu-miR-290-5p|mmu-mir-290	0	0	0	0	0	0
mmu-miR-5107-5p|mmu-mir-5107	0	0	0	0	0	0
mmu-miR-302b-3p|mmu-mir-302b	0	0	0	0	0	0
mmu-miR-380-3p|mmu-mir-380	0	0	0	0	0	0
mmu-miR-344h-3p|mmu-mir-344h-1	0	0	0	0	0	0
mmu-miR-344h-3p|mmu-mir-344h-2	0	0	0	0	0	0
mmu-miR-133c|mmu-mir-133c	0	0	0	0	0	0
mmu-miR-450a-2-3p|mmu-mir-450a-2	0	0	0	0	0	0
mmu-miR-1901|mmu-mir-1901	0	0	0	0	0	0
mmu-miR-466o-3p|mmu-mir-466o	0	0	0	0	0	0
mmu-miR-669m-5p|mmu-mir-466f-2	0	0	0	0	0	0
mmu-miR-669m-5p|mmu-mir-466f-1	0	0	0	0	0	0
mmu-miR-3110-3p|mmu-mir-3110	0	0	0	0	0	0
mmu-miR-883b-5p|mmu-mir-883b	0	0	0	0	0	0
mmu-miR-201-5p|mmu-mir-201	0	0	0	0	0	0
mmu-miR-615-3p|mmu-mir-615	0	0	0	0	0	0
mmu-miR-688|mmu-mir-688	0	0	0	0	0	0
mmu-miR-490-3p|mmu-mir-490	0	0	0	0	0	0
mmu-miR-882|mmu-mir-882	0	0	0	0	0	0
mmu-miR-351-3p|mmu-mir-351	0	0	0	0	0	0
mmu-miR-100-3p|mmu-mir-100	0	0	0	0	0	0
mmu-miR-2861|mmu-mir-2861	0	0	0	0	0	0
mmu-miR-375-5p|mmu-mir-375	0	0	0	0	0	0
mmu-miR-672-3p|mmu-mir-672	0	0	0	0	0	0
mmu-miR-544-3p|mmu-mir-544	0	0	0	0	0	0
mmu-miR-465b-5p|mmu-mir-465b-2	0	0	0	0	0	0
mmu-miR-465b-5p|mmu-mir-465b-1	0	0	0	0	0	0
mmu-miR-106a-3p|mmu-mir-106a	0	0	0	0	0	0
mmu-miR-681|mmu-mir-681	0	0	0	0	0	0
mmu-miR-376c-5p|mmu-mir-376c	0	0	0	0	0	0
mmu-miR-468-3p|mmu-mir-468	0	0	0	0	0	0
mmu-miR-377-5p|mmu-mir-377	0	0	0	0	0	0
mmu-miR-6382|mmu-mir-6382	0	0	0	0	0	0
mmu-miR-300-5p|mmu-mir-300	0	0	0	0	0	0
mmu-miR-216a-5p|mmu-mir-216a	0	0	0	0	0	0
mmu-miR-1224-5p|mmu-mir-1224	0	0	0	0	0	0
mmu-miR-146b-3p|mmu-mir-146b	0	0	0	0	0	0
mmu-miR-6335|mmu-mir-6335	0	0	0	0	0	0
mmu-miR-1928|mmu-mir-1928	0	0	0	0	0	0
mmu-miR-28b|mmu-mir-28b	0	0	0	0	0	0
mmu-miR-3059-3p|mmu-mir-3059	0	0	0	0	0	0
mmu-miR-3076-5p|mmu-mir-3076	0	0	0	0	0	0
mmu-miR-3101-3p|mmu-mir-3101	0	0	0	0	0	0
mmu-miR-6393|mmu-mir-6393	0	0	0	0	0	0
mmu-miR-6399|mmu-mir-6399	0	0	0	0	0	0
mmu-miR-6360|mmu-mir-6360	0	0	0	0	0	0
mmu-miR-669m-3p|mmu-mir-669m-1	0	0	0	0	0	0
mmu-miR-669m-3p|mmu-mir-669m-2	0	0	0	0	0	0
mmu-miR-344b-3p|mmu-mir-344b	0	0	0	0	0	0
mmu-miR-598-5p|mmu-mir-598	0	0	0	0	0	0
mmu-miR-6350|mmu-mir-6350	0	0	0	0	0	0
mmu-miR-1892|mmu-mir-1892	0	0	0	0	0	0
mmu-miR-6392-5p|mmu-mir-6392	0	0	0	0	0	0
mmu-miR-3102-3p.2-3p|mmu-mir-3102	0	0	0	0	0	0
mmu-miR-669e-3p|mmu-mir-669e	0	0	0	0	0	0
mmu-miR-6378|mmu-mir-6378	0	0	0	0	0	0
mmu-miR-5709|mmu-mir-5709	0	0	0	0	0	0
mmu-miR-6402|mmu-mir-6402	0	0	0	0	0	0
mmu-miR-3069-5p|mmu-mir-3069	0	0	0	0	0	0
mmu-miR-6383|mmu-mir-6383	0	0	0	0	0	0
mmu-miR-448-5p|mmu-mir-448	0	0	0	0	0	0
mmu-miR-451b|mmu-mir-451b	0	0	0	0	0	0
mmu-miR-3095-3p|mmu-mir-3095	0	0	0	0	0	0
mmu-miR-449a-3p|mmu-mir-449a	0	0	0	0	0	0
mmu-miR-698-5p|mmu-mir-698	0	0	0	0	0	0
mmu-miR-465b-3p|mmu-mir-465c-1	0	0	0	0	0	0
mmu-miR-465b-3p|mmu-mir-465c-2	0	0	0	0	0	0
mmu-miR-741-3p|mmu-mir-741	0	0	0	0	0	0
mmu-miR-488-5p|mmu-mir-488	0	0	0	0	0	0
mmu-miR-327|mmu-mir-327	0	0	0	0	0	0
mmu-miR-3106-3p|mmu-mir-3106	0	0	0	0	0	0
mmu-miR-698-3p|mmu-mir-698	0	0	0	0	0	0
mmu-miR-1264-3p|mmu-mir-1264	0	0	0	0	0	0
mmu-miR-337-3p|mmu-mir-337	0	0	0	0	0	0
mmu-miR-291b-3p|mmu-mir-291b	0	0	0	0	0	0
mmu-miR-669a-3-3p|mmu-mir-669a-3	0	0	0	0	0	0
mmu-miR-1949|mmu-mir-1949	0	0	0	0	0	0
mmu-miR-344d-3p|mmu-mir-344d-2	0	0	0	0	0	0
mmu-miR-493-3p|mmu-mir-493	0	0	0	0	0	0
mmu-miR-5621-5p|mmu-mir-5621	0	0	0	0	0	0
mmu-miR-881-5p|mmu-mir-881	0	0	0	0	0	0
mmu-miR-181a-2-3p|mmu-mir-181a-2	0	0	0	0	0	0
mmu-miR-432|mmu-mir-432	0	0	0	0	0	0
mmu-miR-6358|mmu-mir-6358	0	0	0	0	0	0
mmu-miR-3065-5p|mmu-mir-3065	0	0	0	0	0	0
mmu-miR-374b-3p|mmu-mir-374b	0	0	0	0	0	0
mmu-miR-3961|mmu-mir-3961	0	0	0	0	0	0
mmu-miR-184-5p|mmu-mir-184	0	0	0	0	0	0
mmu-miR-294-5p|mmu-mir-294	0	0	0	0	0	0
mmu-miR-6410|mmu-mir-6410	0	0	0	0	0	0
mmu-miR-7b-3p|mmu-mir-7b	0	0	0	0	0	0
mmu-miR-6540-5p|mmu-mir-6540	0	0	0	0	0	0
mmu-miR-1224-3p|mmu-mir-1224	0	0	0	0	0	0
mmu-miR-6418-5p|mmu-mir-6418	0	0	0	0	0	0
mmu-miR-547-3p|mmu-mir-547	0	0	0	0	0	0
mmu-miR-763|mmu-mir-763	0	0	0	0	0	0
mmu-miR-346-5p|mmu-mir-346	0	0	0	0	0	0
mmu-miR-208a-5p|mmu-mir-208a	0	0	0	0	0	0
mmu-miR-5135|mmu-mir-5135	0	0	0	0	0	0
mmu-miR-92a-2-5p|mmu-mir-92a-2	0	0	0	0	0	0
mmu-miR-3081-3p|mmu-mir-3081	0	0	0	0	0	0
mmu-miR-138-2-3p|mmu-mir-138-2	0	0	0	0	0	0
mmu-miR-6419|mmu-mir-6419	0	0	0	0	0	0
mmu-miR-873b|mmu-mir-873b	0	0	0	0	0	0
mmu-miR-224-3p|mmu-mir-224	0	0	0	0	0	0
mmu-miR-742-3p|mmu-mir-742	0	0	0	0	0	0
mmu-miR-344g-3p|mmu-mir-344g	0	0	0	0	0	0
mmu-miR-3102-3p|mmu-mir-3102	0	0	0	0	0	0
mmu-miR-3100-5p|mmu-mir-3100	0	0	0	0	0	0
mmu-miR-759|mmu-mir-759	0	0	0	0	0	0
mmu-miR-101b-5p|mmu-mir-101b	0	0	0	0	0	0
mmu-miR-1196-3p|mmu-mir-1196	0	0	0	0	0	0
mmu-miR-6403|mmu-mir-6403	0	0	0	0	0	0
mmu-miR-6406|mmu-mir-6406	0	0	0	0	0	0
mmu-miR-5118|mmu-mir-5118	0	0	0	0	0	0
mmu-miR-1948-3p|mmu-mir-1948	0	0	0	0	0	0
mmu-miR-743a-5p|mmu-mir-743a	0	0	0	0	0	0
mmu-miR-497-3p|mmu-mir-497	0	0	0	0	0	0
mmu-miR-673-3p|mmu-mir-673	0	0	0	0	0	0
mmu-miR-31-3p|mmu-mir-31	0	0	0	0	0	0
mmu-miR-668-5p|mmu-mir-668	0	0	0	0	0	0
mmu-miR-6336|mmu-mir-6336	0	0	0	0	0	0
mmu-miR-669m-5p|mmu-mir-297a-2	0	0	0	0	0	0
mmu-miR-669m-5p|mmu-mir-297a-3	0	0	0	0	0	0
mmu-miR-1898|mmu-mir-1898	0	0	0	0	0	0
mmu-miR-669m-5p|mmu-mir-297a-4	0	0	0	0	0	0
mmu-miR-3092-5p|mmu-mir-3092	0	0	0	0	0	0
mmu-miR-3104-3p|mmu-mir-3104	0	0	0	0	0	0
mmu-miR-466m-5p|mmu-mir-297a-3	0	0	0	0	0	0
mmu-miR-3073b-3p|mmu-mir-3073b	0	0	0	0	0	0
mmu-miR-5117-3p|mmu-mir-5117	0	0	0	0	0	0
mmu-miR-194-2-3p|mmu-mir-194-2	0	0	0	0	0	0
mmu-miR-6372|mmu-mir-6372	0	0	0	0	0	0
mmu-miR-1903|mmu-mir-1903	0	0	0	0	0	0
mmu-miR-5620-5p|mmu-mir-5620	0	0	0	0	0	0
mmu-miR-3073b-5p|mmu-mir-3073b	0	0	0	0	0	0
mmu-miR-3544-5p|mmu-mir-3544	0	0	0	0	0	0
mmu-miR-217-3p|mmu-mir-217	0	0	0	0	0	0
mmu-miR-3967|mmu-mir-3967	0	0	0	0	0	0
mmu-miR-6400|mmu-mir-6400	0	0	0	0	0	0
mmu-miR-5618-5p|mmu-mir-5618	0	0	0	0	0	0
mmu-miR-206-5p|mmu-mir-206	0	0	0	0	0	0
mmu-miR-465b-3p|mmu-mir-465a	0	0	0	0	0	0
mmu-miR-6338|mmu-mir-6338	0	0	0	0	0	0
mmu-miR-3093-3p|mmu-mir-3093	0	0	0	0	0	0
mmu-miR-1962|mmu-mir-1962	0	0	0	0	0	0
mmu-miR-871-5p|mmu-mir-871	0	0	0	0	0	0
mmu-miR-302a-3p|mmu-mir-302a	0	0	0	0	0	0
mmu-miR-135a-2-3p|mmu-mir-135a-2	0	0	0	0	0	0
mmu-miR-187-5p|mmu-mir-187	0	0	0	0	0	0
mmu-miR-1969|mmu-mir-1969	0	0	0	0	0	0
mmu-miR-764-5p|mmu-mir-764	0	0	0	0	0	0
mmu-miR-678|mmu-mir-678	0	0	0	0	0	0
mmu-miR-216b-5p|mmu-mir-216b	0	0	0	0	0	0
mmu-miR-125b-1-3p|mmu-mir-125b-1	0	0	0	0	0	0
mmu-miR-301b-5p|mmu-mir-301b	0	0	0	0	0	0
mmu-miR-466j|mmu-mir-466j	0	0	0	0	0	0
mmu-miR-3544-3p|mmu-mir-3544	0	0	0	0	0	0
mmu-miR-1912-5p|mmu-mir-1912	0	0	0	0	0	0
mmu-miR-3088-5p|mmu-mir-3088	0	0	0	0	0	0
mmu-miR-6376|mmu-mir-6376	0	0	0	0	0	0
mmu-miR-6409|mmu-mir-6409	0	0	0	0	0	0
mmu-miR-465c-3p|mmu-mir-465b-1	0	0	0	0	0	0
mmu-miR-465c-3p|mmu-mir-465b-2	0	0	0	0	0	0
mmu-miR-3100-3p|mmu-mir-3100	0	0	0	0	0	0
mmu-miR-6355|mmu-mir-6355	0	0	0	0	0	0
mmu-miR-344d-2-5p|mmu-mir-344d-2	0	0	0	0	0	0
mmu-miR-3109-5p|mmu-mir-3109	0	0	0	0	0	0
mmu-miR-3086-3p|mmu-mir-3086	0	0	0	0	0	0
mmu-miR-702-5p|mmu-mir-702	0	0	0	0	0	0
mmu-miR-133a-5p|mmu-mir-133a-2	0	0	0	0	0	0
mmu-miR-133a-5p|mmu-mir-133a-1	0	0	0	0	0	0
mmu-miR-881-3p|mmu-mir-881	0	0	0	0	0	0
mmu-miR-137-5p|mmu-mir-137	0	0	0	0	0	0
mmu-miR-196a-1-3p|mmu-mir-196a-1	0	0	0	0	0	0
mmu-miR-5616-3p|mmu-mir-5616	0	0	0	0	0	0
mmu-miR-6353|mmu-mir-6353	0	0	0	0	0	0
mmu-miR-3083-5p|mmu-mir-3083	0	0	0	0	0	0
mmu-miR-673-5p|mmu-mir-673	0	0	0	0	0	0
mmu-miR-758-5p|mmu-mir-758	0	0	0	0	0	0
mmu-miR-135b-3p|mmu-mir-135b	0	0	0	0	0	0
mmu-miR-299a-5p|mmu-mir-299a	0	0	0	0	0	0
mmu-miR-3090-3p|mmu-mir-3090	0	0	0	0	0	0
mmu-miR-496b|mmu-mir-496b	0	0	0	0	0	0
mmu-miR-1961|mmu-mir-1961	0	0	0	0	0	0
mmu-miR-365-2-5p|mmu-mir-365-2	0	0	0	0	0	0
mmu-miR-5623-5p|mmu-mir-5623	0	0	0	0	0	0
mmu-miR-325-5p|mmu-mir-325	0	0	0	0	0	0
mmu-miR-6384|mmu-mir-6384	0	0	0	0	0	0
mmu-miR-1946a|mmu-mir-1946a	0	0	0	0	0	0
mmu-miR-470-3p|mmu-mir-470	0	0	0	0	0	0
mmu-miR-883b-3p|mmu-mir-883b	0	0	0	0	0	0
mmu-miR-466m-5p|mmu-mir-297a-4	0	0	0	0	0	0
mmu-miR-1904|mmu-mir-1904	0	0	0	0	0	0
mmu-miR-1231-5p|mmu-mir-1231	0	0	0	0	0	0
mmu-miR-466m-5p|mmu-mir-297a-2	0	0	0	0	0	0
mmu-miR-344d-3p|mmu-mir-344d-1	0	0	0	0	0	0
mmu-miR-344d-3p|mmu-mir-344d-3	0	0	0	0	0	0
mmu-miR-292-3p|mmu-mir-292	0	0	0	0	0	0
mmu-miR-128-2-5p|mmu-mir-128-2	0	0	0	0	0	0
mmu-miR-6345|mmu-mir-6345	0	0	0	0	0	0
mmu-miR-741-5p|mmu-mir-741	0	0	0	0	0	0
mmu-miR-452-3p|mmu-mir-452	0	0	0	0	0	0
mmu-miR-483-3p|mmu-mir-483	0	0	0	0	0	0
mmu-miR-687|mmu-mir-687	0	0	0	0	0	0
mmu-miR-490-5p|mmu-mir-490	0	0	0	0	0	0
mmu-miR-1935|mmu-mir-1935	0	0	0	0	0	0
mmu-miR-669l-3p|mmu-mir-669l	0	0	0	0	0	0
mmu-miR-412-3p|mmu-mir-412	0	0	0	0	0	0
mmu-miR-3085-3p|mmu-mir-3085	0	0	0	0	0	0
mmu-miR-1192|mmu-mir-1192	0	0	0	0	0	0
mmu-miR-653-5p|mmu-mir-653	0	0	0	0	0	0
mmu-miR-1906|mmu-mir-1906-2	0	0	0	0	0	0
mmu-miR-1906|mmu-mir-1906-1	0	0	0	0	0	0
mmu-miR-1893|mmu-mir-1893	0	0	0	0	0	0
mmu-miR-3102-5p|mmu-mir-3102	0	0	0	0	0	0
mmu-miR-696|mmu-mir-696	0	0	0	0	0	0
mmu-miR-1a-2-5p|mmu-mir-1a-2	0	0	0	0	0	0
mmu-miR-302a-5p|mmu-mir-302a	0	0	0	0	0	0
mmu-miR-708-5p|mmu-mir-708	0	0	0	0	0	0
mmu-miR-1967|mmu-mir-1967	0	0	0	0	0	0
mmu-miR-873a-3p|mmu-mir-873a	0	0	0	0	0	0
mmu-miR-703|mmu-mir-703	0	0	0	0	0	0
mmu-miR-344h-5p|mmu-mir-344h-1	0	0	0	0	0	0
mmu-miR-5620-3p|mmu-mir-5620	0	0	0	0	0	0
mmu-miR-6366|mmu-mir-6366	0	0	0	0	0	0
mmu-miR-717|mmu-mir-717	0	0	0	0	0	0
mmu-miR-208a-3p|mmu-mir-208a	0	0	0	0	0	0
mmu-miR-3065-3p|mmu-mir-3065	0	0	0	0	0	0
mmu-miR-669j|mmu-mir-669j	0	0	0	0	0	0
mmu-miR-3067-3p|mmu-mir-3067	0	0	0	0	0	0
mmu-miR-1899|mmu-mir-1899	0	0	0	0	0	0
mmu-miR-153-3p|mmu-mir-153	0	0	0	0	0	0
mmu-miR-219-2-3p|mmu-mir-219-2	0	0	0	0	0	0
mmu-miR-291a-5p|mmu-mir-291a	0	0	0	0	0	0
mmu-miR-299b-5p|mmu-mir-299a	0	0	0	0	0	0
mmu-miR-299b-5p|mmu-mir-299b	0	0	0	0	0	0
mmu-miR-760-5p|mmu-mir-760	0	0	0	0	0	0
mmu-miR-295-5p|mmu-mir-295	0	0	0	0	0	0
mmu-miR-1900|mmu-mir-1900	0	0	0	0	0	0
mmu-miR-215-3p|mmu-mir-215	0	0	0	0	0	0
mmu-miR-465a-3p|mmu-mir-465a	0	0	0	0	0	0
mmu-miR-6407|mmu-mir-6407	0	0	0	0	0	0
mmu-miR-216a-3p|mmu-mir-216a	0	0	0	0	0	0
mmu-miR-3088-3p|mmu-mir-3088	0	0	0	0	0	0
mmu-miR-3089-5p|mmu-mir-3089	0	0	0	0	0	0
mmu-miR-6411|mmu-mir-6411	0	0	0	0	0	0
mmu-miR-343|mmu-mir-343	0	0	0	0	0	0
mmu-miR-3073a-3p|mmu-mir-3073a	0	0	0	0	0	0
mmu-miR-466m-5p|mmu-mir-669f	0	0	0	0	0	0
mmu-miR-6368|mmu-mir-6368	0	0	0	0	0	0
mmu-miR-466o-5p|mmu-mir-466e	0	0	0	0	0	0
mmu-miR-465c-3p|mmu-mir-465c-2	0	0	0	0	0	0
mmu-miR-670-5p|mmu-mir-670	0	0	0	0	0	0
mmu-miR-453|mmu-mir-453	0	0	0	0	0	0
mmu-miR-21c|mmu-mir-21c	0	0	0	0	0	0
mmu-miR-6414|mmu-mir-6414	0	0	0	0	0	0
mmu-miR-290-3p|mmu-mir-290	0	0	0	0	0	0
mmu-miR-3080-3p|mmu-mir-3080	0	0	0	0	0	0
mmu-miR-3063-3p|mmu-mir-3063	0	0	0	0	0	0
mmu-miR-697|mmu-mir-697	0	0	0	0	0	0
mmu-miR-34b-5p|mmu-mir-34b	0	0	0	0	0	0
mmu-miR-758-3p|mmu-mir-758	0	0	0	0	0	0
mmu-miR-380-5p|mmu-mir-380	0	0	0	0	0	0
mmu-miR-344f-5p|mmu-mir-344f	0	0	0	0	0	0
mmu-miR-5122|mmu-mir-5122	0	0	0	0	0	0
mmu-miR-764-3p|mmu-mir-764	0	0	0	0	0	0
mmu-miR-208b-5p|mmu-mir-208b	0	0	0	0	0	0
mmu-miR-5627-5p|mmu-mir-5627	0	0	0	0	0	0
mmu-miR-1946b|mmu-mir-1946b	0	0	0	0	0	0
mmu-miR-466o-5p|mmu-mir-466b-8	0	0	0	0	0	0
mmu-miR-410-5p|mmu-mir-410	0	0	0	0	0	0
mmu-miR-5101|mmu-mir-5101	0	0	0	0	0	0
mmu-miR-539-3p|mmu-mir-539	0	0	0	0	0	0
mmu-miR-323-3p|mmu-mir-323	0	0	0	0	0	0
mmu-miR-495-5p|mmu-mir-495	0	0	0	0	0	0
mmu-miR-466m-5p|mmu-mir-466f-2	0	0	0	0	0	0
mmu-miR-3087-5p|mmu-mir-3087	0	0	0	0	0	0
mmu-miR-1197-3p|mmu-mir-1197	0	0	0	0	0	0
mmu-miR-5615-3p|mmu-mir-5615-2	0	0	0	0	0	0
mmu-miR-344c-5p|mmu-mir-344c	0	0	0	0	0	0
mmu-miR-3062-3p|mmu-mir-3062	0	0	0	0	0	0
mmu-miR-466l-5p|mmu-mir-466l	0	0	0	0	0	0
mmu-miR-669i|mmu-mir-669i	0	0	0	0	0	0
mmu-miR-344f-3p|mmu-mir-344f	0	0	0	0	0	0
mmu-miR-6540-3p|mmu-mir-6540	0	0	0	0	0	0
mmu-miR-6349|mmu-mir-6349	0	0	0	0	0	0
mmu-miR-3093-5p|mmu-mir-3093	0	0	0	0	0	0
mmu-miR-384-3p|mmu-mir-384	0	0	0	0	0	0
mmu-miR-5107-3p|mmu-mir-5107	0	0	0	0	0	0
mmu-miR-669h-5p|mmu-mir-669h	0	0	0	0	0	0
mmu-miR-679-5p|mmu-mir-679	0	0	0	0	0	0
mmu-miR-6380|mmu-mir-6380	0	0	0	0	0	0
mmu-miR-1936|mmu-mir-1936	0	0	0	0	0	0
mmu-miR-677-3p|mmu-mir-677	0	0	0	0	0	0
mmu-miR-6244|mmu-mir-6244	0	0	0	0	0	0
mmu-miR-684|mmu-mir-684-2	0	0	0	0	0	0
mmu-miR-684|mmu-mir-684-1	0	0	0	0	0	0
mmu-miR-293-5p|mmu-mir-293	0	0	0	0	0	0
mmu-miR-489-3p|mmu-mir-489	0	0	0	0	0	0
mmu-miR-3962|mmu-mir-3962	0	0	0	0	0	0
mmu-miR-705|mmu-mir-705	0	0	0	0	0	0
mmu-miR-653-3p|mmu-mir-653	0	0	0	0	0	0
mmu-miR-743b-3p|mmu-mir-743b	0	0	0	0	0	0
mmu-miR-1264-5p|mmu-mir-1264	0	0	0	0	0	0
mmu-miR-466n-3p|mmu-mir-466n	0	0	0	0	0	0
mmu-miR-707|mmu-mir-707	0	0	0	0	0	0
mmu-miR-146a-3p|mmu-mir-146a	0	0	0	0	0	0
mmu-miR-5617-5p|mmu-mir-5617	0	0	0	0	0	0
mmu-miR-6392-3p|mmu-mir-6392	0	0	0	0	0	0
mmu-miR-1902|mmu-mir-1902	0	0	0	0	0	0
mmu-miR-181d-3p|mmu-mir-181d	0	0	0	0	0	0
mmu-miR-509-5p|mmu-mir-509	0	0	0	0	0	0
mmu-miR-130c|mmu-mir-130c	0	0	0	0	0	0
mmu-miR-325-3p|mmu-mir-325	0	0	0	0	0	0
mmu-miR-1298-5p|mmu-mir-1298	0	0	0	0	0	0
mmu-miR-5124b|mmu-mir-5124b	0	0	0	0	0	0
mmu-miR-204-5p|mmu-mir-204	0	0	0	0	0	0
mmu-miR-6237|mmu-mir-6237	0	0	0	0	0	0
mmu-miR-3074-2-3p|mmu-mir-3074-2	0	0	0	0	0	0
mmu-miR-5046|mmu-mir-5046	0	0	0	0	0	0
mmu-miR-767|mmu-mir-767	0	0	0	0	0	0
mmu-miR-3073a-5p|mmu-mir-3073a	0	0	0	0	0	0
mmu-miR-488-3p|mmu-mir-488	0	0	0	0	0	0
mmu-miR-6539|mmu-mir-6539	0	0	0	0	0	0
mmu-miR-200a-5p|mmu-mir-200a	0	0	0	0	0	0
mmu-miR-190a-3p|mmu-mir-190a	0	0	0	0	0	0
mmu-miR-6341|mmu-mir-6341	0	0	0	0	0	0
mmu-miR-1947-3p|mmu-mir-1947	0	0	0	0	0	0
mmu-miR-1894-5p|mmu-mir-1894	0	0	0	0	0	0
mmu-miR-695|mmu-mir-695	0	0	0	0	0	0
mmu-miR-3060-5p|mmu-mir-3060	0	0	0	0	0	0
mmu-miR-3101-5p|mmu-mir-3101	0	0	0	0	0	0
mmu-miR-3070a-5p|mmu-mir-3070b	0	0	0	0	0	0
mmu-miR-6352|mmu-mir-6352	0	0	0	0	0	0
mmu-miR-344h-5p|mmu-mir-344e	0	0	0	0	0	0
mmu-miR-1199-3p|mmu-mir-1199	0	0	0	0	0	0
mmu-miR-669m-5p|mmu-mir-466f-3	0	0	0	0	0	0
mmu-miR-6387|mmu-mir-6387	0	0	0	0	0	0
mmu-miR-544-5p|mmu-mir-544	0	0	0	0	0	0
mmu-miR-344d-1-5p|mmu-mir-344d-1	0	0	0	0	0	0
mmu-miR-876-5p|mmu-mir-876	0	0	0	0	0	0
mmu-miR-5133|mmu-mir-5133	0	0	0	0	0	0
mmu-miR-3971|mmu-mir-3971	0	0	0	0	0	0
mmu-miR-493-5p|mmu-mir-493	0	0	0	0	0	0
mmu-miR-675-5p|mmu-mir-675	0	0	0	0	0	0
mmu-miR-344e-3p|mmu-mir-344e	0	0	0	0	0	0
mmu-miR-6397|mmu-mir-6397	0	0	0	0	0	0
mmu-miR-190b-3p|mmu-mir-190b	0	0	0	0	0	0
mmu-miR-182-3p|mmu-mir-182	0	0	0	0	0	0
mmu-miR-3474|mmu-mir-3474	0	0	0	0	0	0
mmu-miR-181b-1-3p|mmu-mir-181b-1	0	0	0	0	0	0
mmu-miR-6369|mmu-mir-6369	0	0	0	0	0	0
mmu-miR-6396|mmu-mir-6396	0	0	0	0	0	0
mmu-miR-1963|mmu-mir-1963	0	0	0	0	0	0
mmu-miR-5132-3p|mmu-mir-5132	0	0	0	0	0	0
mmu-miR-302d-3p|mmu-mir-302d	0	0	0	0	0	0
mmu-miR-1897-5p|mmu-mir-1897	0	0	0	0	0	0
mmu-miR-3105-3p|mmu-mir-3105	0	0	0	0	0	0
mmu-miR-6343|mmu-mir-6343	0	0	0	0	0	0
mmu-miR-455-3p|mmu-mir-455	0	0	0	0	0	0
mmu-miR-666-3p|mmu-mir-666	0	0	0	0	0	0
mmu-miR-218-2-3p|mmu-mir-218-2	0	0	0	0	0	0
mmu-miR-721|mmu-mir-721	0	0	0	0	0	0
mmu-miR-1912-3p|mmu-mir-1912	0	0	0	0	0	0
mmu-miR-3083-3p|mmu-mir-3083	0	0	0	0	0	0
mmu-miR-6351|mmu-mir-6351	0	0	0	0	0	0
mmu-miR-1231-3p|mmu-mir-1231	0	0	0	0	0	0
mmu-miR-193a-5p|mmu-mir-193a	0	0	0	0	0	0
mmu-miR-203-5p|mmu-mir-203	0	0	0	0	0	0
mmu-miR-6371|mmu-mir-6371	0	0	0	0	0	0
mmu-miR-1951|mmu-mir-1951	0	0	0	0	0	0
mmu-miR-3087-3p|mmu-mir-3087	0	0	0	0	0	0
mmu-miR-6346|mmu-mir-6346	0	0	0	0	0	0
mmu-miR-470-5p|mmu-mir-470	0	0	0	0	0	0
mmu-miR-683|mmu-mir-683-2	0	0	0	0	0	0
mmu-miR-504-3p|mmu-mir-504	0	0	0	0	0	0
mmu-miR-683|mmu-mir-683-1	0	0	0	0	0	0
mmu-miR-465b-3p|mmu-mir-465b-1	0	0	0	0	0	0
mmu-miR-465b-3p|mmu-mir-465b-2	0	0	0	0	0	0
mmu-miR-153-5p|mmu-mir-153	0	0	0	0	0	0
mmu-miR-6342|mmu-mir-6342	0	0	0	0	0	0
mmu-miR-6415|mmu-mir-6415	0	0	0	0	0	0
mmu-miR-204-3p|mmu-mir-204	0	0	0	0	0	0
mmu-miR-195b|mmu-mir-195b	0	0	0	0	0	0
mmu-miR-3078-3p|mmu-mir-3078	0	0	0	0	0	0
mmu-miR-5098|mmu-mir-5098	0	0	0	0	0	0
mmu-miR-679-3p|mmu-mir-679	0	0	0	0	0	0
mmu-miR-592-3p|mmu-mir-592	0	0	0	0	0	0
mmu-miR-6381|mmu-mir-6381	0	0	0	0	0	0
mmu-miR-5625-3p|mmu-mir-5625	0	0	0	0	0	0
mmu-miR-135b-5p|mmu-mir-135b	0	0	0	0	0	0
mmu-let-7a-2-3p|mmu-let-7a-2	0	0	0	0	0	0
mmu-miR-6408|mmu-mir-6408	0	0	0	0	0	0
mmu-miR-3075-3p|mmu-mir-3075	0	0	0	0	0	0
mmu-miR-6241|mmu-mir-6241	0	0	0	0	0	0
mmu-miR-3072-5p|mmu-mir-3072	0	0	0	0	0	0
mmu-miR-3057-3p|mmu-mir-3057	0	0	0	0	0	0
mmu-miR-463-5p|mmu-mir-463	0	0	0	0	0	0
mmu-miR-344c-3p|mmu-mir-344c	0	0	0	0	0	0
mmu-miR-344g-5p|mmu-mir-344g	0	0	0	0	0	0
mmu-miR-878-3p|mmu-mir-878	0	0	0	0	0	0
mmu-miR-6365|mmu-mir-6365	0	0	0	0	0	0
mmu-miR-543-5p|mmu-mir-543	0	0	0	0	0	0
mmu-miR-6362|mmu-mir-6362	0	0	0	0	0	0
mmu-miR-875-3p|mmu-mir-875	0	0	0	0	0	0
mmu-miR-489-5p|mmu-mir-489	0	0	0	0	0	0
mmu-miR-6390|mmu-mir-6390	0	0	0	0	0	0
mmu-miR-463-3p|mmu-mir-463	0	0	0	0	0	0
mmu-miR-193b-5p|mmu-mir-193b	0	0	0	0	0	0
mmu-miR-1896|mmu-mir-1896	0	0	0	0	0	0
mmu-miR-344i|mmu-mir-344i	0	0	0	0	0	0
mmu-miR-6339|mmu-mir-6339	0	0	0	0	0	0
mmu-miR-3070b-5p|mmu-mir-3070a	0	0	0	0	0	0
mmu-miR-3070b-5p|mmu-mir-3070b	0	0	0	0	0	0
mmu-miR-6364|mmu-mir-6364	0	0	0	0	0	0
mmu-miR-3104-5p|mmu-mir-3104	0	0	0	0	0	0
mmu-miR-3109-3p|mmu-mir-3109	0	0	0	0	0	0
mmu-miR-294-3p|mmu-mir-294	0	0	0	0	0	0
mmu-miR-302c-5p|mmu-mir-302c	0	0	0	0	0	0
mmu-miR-344b-5p|mmu-mir-344b	0	0	0	0	0	0
mmu-miR-23a-5p|mmu-mir-23a	0	0	0	0	0	0
mmu-miR-6357|mmu-mir-6357	0	0	0	0	0	0
mmu-miR-547-5p|mmu-mir-547	0	0	0	0	0	0
mmu-miR-367-3p|mmu-mir-367	0	0	0	0	0	0
mmu-miR-412-5p|mmu-mir-412	0	0	0	0	0	0
mmu-miR-691|mmu-mir-691	0	0	0	0	0	0
mmu-miR-293-3p|mmu-mir-293	0	0	0	0	0	0
mmu-miR-3077-5p|mmu-mir-3077	0	0	0	0	0	0
mmu-miR-465a-5p|mmu-mir-465a	0	0	0	0	0	0
mmu-miR-694|mmu-mir-694	0	0	0	0	0	0
mmu-miR-19b-2-5p|mmu-mir-19b-2	0	0	0	0	0	0
mmu-miR-341-5p|mmu-mir-341	0	0	0	0	0	0
mmu-miR-2136|mmu-mir-2136	0	0	0	0	0	0
mmu-miR-742-5p|mmu-mir-742	0	0	0	0	0	0
mmu-miR-713|mmu-mir-713	0	0	0	0	0	0
mmu-miR-804|mmu-mir-804	0	0	0	0	0	0
mmu-miR-466e-5p|mmu-mir-466b-8	0	0	0	0	0	0
mmu-miR-346-3p|mmu-mir-346	0	0	0	0	0	0
mmu-miR-3089-3p|mmu-mir-3089	0	0	0	0	0	0
mmu-miR-5615-3p|mmu-mir-5615-1	0	0	0	0	0	0
mmu-miR-568|mmu-mir-568	0	0	0	0	0	0
mmu-miR-3077-3p|mmu-mir-3077	0	0	0	0	0	0
mmu-miR-452-5p|mmu-mir-452	0	0	0	0	0	0
mmu-miR-6416-5p|mmu-mir-6416	0	0	0	0	0	0
mmu-miR-431-3p|mmu-mir-431	0	0	0	0	0	0
mmu-miR-762|mmu-mir-762	0	0	0	0	0	0
mmu-miR-6537-3p|mmu-mir-6537	0	0	0	0	0	0
mmu-miR-1982-5p|mmu-mir-1982	0	0	0	0	0	0
mmu-miR-218-1-3p|mmu-mir-218-1	0	0	0	0	0	0
mmu-miR-3085-5p|mmu-mir-3085	0	0	0	0	0	0
mmu-miR-344e-5p|mmu-mir-344h-2	0	0	0	0	0	0
mmu-miR-880-5p|mmu-mir-880	0	0	0	0	0	0
mmu-miR-711|mmu-mir-711	0	0	0	0	0	0
mmu-miR-6374|mmu-mir-6374	0	0	0	0	0	0
mmu-miR-196a-2-3p|mmu-mir-196a-2	0	0	0	0	0	0
mmu-miR-1943-3p|mmu-mir-1943	0	0	0	0	0	0
mmu-miR-6340|mmu-mir-6340	0	0	0	0	0	0
mmu-miR-206-3p|mmu-mir-206	0	0	0	0	0	0
mmu-miR-3108-3p|mmu-mir-3108	0	0	0	0	0	0
mmu-miR-6391|mmu-mir-6391	0	0	0	0	0	0
mmu-miR-1952|mmu-mir-1952	0	0	0	0	0	0
mmu-miR-706|mmu-mir-706	0	0	0	0	0	0
mmu-miR-1905|mmu-mir-1905	0	0	0	0	0	0
mmu-miR-344d-3-5p|mmu-mir-344d-3	0	0	0	0	0	0
mmu-miR-6404|mmu-mir-6404	0	0	0	0	0	0
mmu-miR-665-5p|mmu-mir-665	0	0	0	0	0	0
mmu-miR-466b-5p|mmu-mir-466b-8	0	0	0	0	0	0
mmu-miR-669e-5p|mmu-mir-669e	0	0	0	0	0	0
mmu-miR-6348|mmu-mir-6348	0	0	0	0	0	0
mmu-miR-483-5p|mmu-mir-483	0	0	0	0	0	0
mmu-miR-669g|mmu-mir-669g	0	0	0	0	0	0
mmu-miR-704|mmu-mir-704	0	0	0	0	0	0
mmu-miR-465c-3p|mmu-mir-465c-1	0	0	0	0	0	0
mmu-miR-344e-5p|mmu-mir-344h-1	0	0	0	0	0	0
mmu-miR-465c-5p|mmu-mir-465c-2	0	0	0	0	0	0
mmu-miR-465c-5p|mmu-mir-465c-1	0	0	0	0	0	0
mmu-miR-1249-5p|mmu-mir-1249	0	0	0	0	0	0
mmu-miR-124-5p|mmu-mir-124-1	0	0	0	0	0	0
mmu-miR-1b-5p|mmu-mir-1b	0	0	0	0	0	0
mmu-miR-124-5p|mmu-mir-124-2	0	0	0	0	0	0
mmu-miR-3965|mmu-mir-3965	0	0	0	0	0	0
mmu-miR-3095-5p|mmu-mir-3095	0	0	0	0	0	0
mmu-miR-1193-3p|mmu-mir-1193	0	0	0	0	0	0
mmu-miR-599|mmu-mir-599	0	0	0	0	0	0
mmu-miR-6375|mmu-mir-6375	0	0	0	0	0	0
mmu-miR-3071-5p|mmu-mir-3071	0	0	0	0	0	0
mmu-miR-6413|mmu-mir-6413	0	0	0	0	0	0
mmu-miR-448-3p|mmu-mir-448	0	0	0	0	0	0
mmu-miR-122-3p|mmu-mir-122	0	0	0	0	0	0
mmu-miR-1897-3p|mmu-mir-1897	0	0	0	0	0	0
mmu-miR-124-5p|mmu-mir-124-3	0	0	0	0	0	0
mmu-miR-383-3p|mmu-mir-383	0	0	0	0	0	0
mmu-miR-381-5p|mmu-mir-381	0	0	0	0	0	0
mmu-miR-1186b|mmu-mir-1186b	0	0	0	0	0	0
mmu-miR-384-5p|mmu-mir-384	0	0	0	0	0	0
mmu-miR-1251-5p|mmu-mir-1251	0	0	0	0	0	0
mmu-miR-710|mmu-mir-710	0	0	0	0	0	0
mmu-miR-1a-1-5p|mmu-mir-1a-1	0	0	0	0	0	0
mmu-miR-6398|mmu-mir-6398	0	0	0	0	0	0
mmu-miR-370-5p|mmu-mir-370	0	0	0	0	0	0
mmu-miR-211-3p|mmu-mir-211	0	0	0	0	0	0
mmu-miR-1188-3p|mmu-mir-1188	0	0	0	0	0	0
mmu-miR-6337|mmu-mir-6337	0	0	0	0	0	0
mmu-miR-6537-5p|mmu-mir-6537	0	0	0	0	0	0
mmu-miR-3475|mmu-mir-3475	0	0	0	0	0	0
mmu-miR-207|mmu-mir-207	0	0	0	0	0	0
mmu-miR-468-5p|mmu-mir-468	0	0	0	0	0	0
mmu-miR-680|mmu-mir-680-2	0	0	0	0	0	0
mmu-miR-680|mmu-mir-680-3	0	0	0	0	0	0
mmu-miR-680|mmu-mir-680-1	0	0	0	0	0	0
mmu-miR-718|mmu-mir-718	0	0	0	0	0	0
mmu-miR-5130|mmu-mir-5130	0	0	0	0	0	0
mmu-miR-1966-5p|mmu-mir-1966	0	0	0	0	0	0
mmu-miR-449c-3p|mmu-mir-449c	0	0	0	0	0	0
mmu-miR-1188-5p|mmu-mir-1188	0	0	0	0	0	0
mmu-miR-465a-3p|mmu-mir-465b-2	0	0	0	0	0	0
mmu-miR-465a-3p|mmu-mir-465b-1	0	0	0	0	0	0
mmu-miR-21b|mmu-mir-21b	0	0	0	0	0	0
mmu-miR-693-5p|mmu-mir-693	0	0	0	0	0	0
mmu-miR-295-3p|mmu-mir-295	0	0	0	0	0	0
mmu-miR-3080-5p|mmu-mir-3080	0	0	0	0	0	0
mmu-miR-1251-3p|mmu-mir-1251	0	0	0	0	0	0
mmu-miR-344-5p|mmu-mir-344-1	0	0	0	0	0	0
mmu-miR-344-5p|mmu-mir-344-2	0	0	0	0	0	0
mmu-miR-701-3p|mmu-mir-701	0	0	0	0	0	0
mmu-miR-3059-5p|mmu-mir-3059	0	0	0	0	0	0
mmu-miR-590-5p|mmu-mir-590	0	0	0	0	0	0
mmu-let-7e-3p|mmu-let-7e	0	0	0	0	0	0
mmu-miR-1971|mmu-mir-1971	0	0	0	0	0	0
mmu-miR-302b-5p|mmu-mir-302b	0	0	0	0	0	0
mmu-miR-540-5p|mmu-mir-540	0	0	0	0	0	0
mmu-miR-367-5p|mmu-mir-367	0	0	0	0	0	0
mmu-miR-320-5p|mmu-mir-320	0	0	0	0	0	0
mmu-miR-686|mmu-mir-686	0	0	0	0	0	0
mmu-miR-878-5p|mmu-mir-878	0	0	0	0	0	0
mmu-miR-6367|mmu-mir-6367	0	0	0	0	0	0
mmu-miR-3063-5p|mmu-mir-3063	0	0	0	0	0	0
mmu-miR-6356|mmu-mir-6356	0	0	0	0	0	0
mmu-miR-202-3p|mmu-mir-202	0	0	0	0	0	0
mmu-miR-6359|mmu-mir-6359	0	0	0	0	0	0
mmu-miR-6401|mmu-mir-6401	0	0	0	0	0	0
mmu-miR-485-5p|mmu-mir-485	0	0	0	0	0	0
mmu-miR-465a-3p|mmu-mir-465c-2	0	0	0	0	0	0
mmu-miR-465a-3p|mmu-mir-465c-1	0	0	0	0	0	0
mmu-miR-3105-5p|mmu-mir-3105	0	0	0	0	0	0
mmu-miR-5131|mmu-mir-5131	0	0	0	0	0	0
mmu-miR-6386|mmu-mir-6386	0	0	0	0	0	0
mmu-miR-96-3p|mmu-mir-96	0	0	0	0	0	0
mmu-miR-2139|mmu-mir-2139	0	0	0	0	0	0
mmu-miR-670-3p|mmu-mir-670	0	0	0	0	0	0
mmu-miR-669m-5p|mmu-mir-669f	0	0	0	0	0	0
mmu-miR-3099-3p|mmu-mir-3099	0	0	0	0	0	0
mmu-miR-496a-5p|mmu-mir-496a	0	0	0	0	0	0
mmu-miR-5136|mmu-mir-5136	0	0	0	0	0	0
mmu-miR-323-5p|mmu-mir-323	0	0	0	0	0	0
mmu-miR-466b-5p|mmu-mir-466e	0	0	0	0	0	0
mmu-miR-134-3p|mmu-mir-134	0	0	0	0	0	0
mmu-miR-3113-5p|mmu-mir-3113	0	0	0	0	0	0
mmu-miR-3473c|mmu-mir-3473c	0	0	0	0	0	0
mmu-miR-3078-5p|mmu-mir-3078	0	0	0	0	0	0
mmu-miR-6541|mmu-mir-6541	0	0	0	0	0	0
mmu-miR-3067-5p|mmu-mir-3067	0	0	0	0	0	0
mmu-miR-105|mmu-mir-105	0	0	0	0	0	0
mmu-miR-743a-3p|mmu-mir-743a	0	0	0	0	0	0
mmu-miR-1247-5p|mmu-mir-1247	0	0	0	0	0	0
mmu-miR-6354|mmu-mir-6354	0	0	0	0	0	0
mmu-miR-292-5p|mmu-mir-292	0	0	0	0	0	0
mmu-miR-133b-5p|mmu-mir-133b	0	0	0	0	0	0
mmu-miR-135a-1-3p|mmu-mir-135a-1	0	0	0	0	0	0
mmu-miR-1197-5p|mmu-mir-1197	0	0	0	0	0	0
mmu-miR-499-3p|mmu-mir-499	0	0	0	0	0	0
mmu-miR-1247-3p|mmu-mir-1247	0	0	0	0	0	0
mmu-miR-344-3p|mmu-mir-344-2	0	0	0	0	0	0
mmu-miR-344-3p|mmu-mir-344-1	0	0	0	0	0	0
mmu-miR-1948-5p|mmu-mir-1948	0	0	0	0	0	0
mmu-miR-487b-5p|mmu-mir-487b	0	0	0	0	0	0
mmu-miR-471-3p|mmu-mir-471	0	0	0	0	0	0
mmu-miR-770-5p|mmu-mir-770	0	0	0	0	0	0
mmu-miR-154-5p|mmu-mir-154	0	0	0	0	0	0
mmu-miR-504-5p|mmu-mir-504	0	0	0	0	0	0
mmu-miR-467h|mmu-mir-467h	0	0	0	0	0	0
mmu-miR-6417|mmu-mir-6417	0	0	0	0	0	0
mmu-miR-494-5p|mmu-mir-494	0	0	0	0	0	0
mmu-miR-2183|mmu-mir-2183	0	0	0	0	0	0
mmu-miR-328-5p|mmu-mir-328	0	0	0	0	0	0
mmu-miR-6373|mmu-mir-6373	0	0	0	0	0	0
mmu-miR-34c-3p|mmu-mir-34c	0	0	0	0	0	0
mmu-miR-3082-5p|mmu-mir-3082	0	0	0	0	0	0
mmu-miR-291b-5p|mmu-mir-291b	0	0	0	0	0	0
mmu-miR-344e-5p|mmu-mir-344e	0	0	0	0	0	0
mmu-miR-302d-5p|mmu-mir-302d	0	0	0	0	0	0
mmu-miR-5134-3p|mmu-mir-5134	0	0	0	0	0	0
mmu-miR-654-3p|mmu-mir-654	0	0	0	0	0	0
mmu-miR-5623-3p|mmu-mir-5623	0	0	0	0	0	0
mmu-miR-6388|mmu-mir-6388	0	0	0	0	0	0
mmu-miR-326-5p|mmu-mir-326	0	0	0	0	0	0
mmu-miR-216b-3p|mmu-mir-216b	0	0	0	0	0	0
mmu-miR-466l-3p|mmu-mir-466l	0	0	0	0	0	0
mmu-miR-429-5p|mmu-mir-429	0	0	0	0	0	0
mmu-miR-6347|mmu-mir-6347	0	0	0	0	0	0
mmu-miR-883a-3p|mmu-mir-883a	0	0	0	0	0	0
mmu-miR-3090-5p|mmu-mir-3090	0	0	0	0	0	0
mmu-miR-201-3p|mmu-mir-201	0	0	0	0	0	0
mmu-miR-465c-3p|mmu-mir-465a	0	0	0	0	0	0
mmu-miR-194-1-3p|mmu-mir-194-1	0	0	0	0	0	0
mmu-miR-205-3p|mmu-mir-205	0	0	0	0	0	0

## Sheet: DE expressed mmu-miR rep1
Differential expression of mmu-miRNA genes quantified using DESeq package
rep1 / no	id	baseMean	baseMean_IBA_08	baseMeanB_IBA_03	foldChange	log2FoldChange	pval	padj
201	mmu-miR-872-3p|mmu-mir-872	7.24319	0	14.4864	Inf	Inf	0.0679338	1
129	mmu-miR-5105|mmu-mir-5105	24.4161	43.0377	5.79455	0.134639	-2.89283	0.0807806	1
133	mmu-miR-30e-3p|mmu-mir-30e	54.3986	18.0158	90.7814	5.039	2.33314	0.0989553	1
65	mmu-miR-6243|mmu-mir-6243	1574.62	2529.21	620.017	0.245142	-2.02831	0.101809	1
139	mmu-miR-744-5p|mmu-mir-744	22.8007	6.00525	39.5961	6.59358	2.72106	0.103245	1
25	mmu-miR-19b-3p|mmu-mir-19b-1	4787.68	2032.78	7542.58	3.71048	1.8916	0.124215	1
24	mmu-miR-19b-3p|mmu-mir-19b-2	4803.75	2040.79	7566.72	3.70775	1.89054	0.124411	1
9	mmu-miR-16-5p|mmu-mir-16-2	17734	7801.83	27666.1	3.54611	1.82624	0.136526	1
8	mmu-miR-16-5p|mmu-mir-16-1	17782.7	7826.85	27738.5	3.54402	1.82539	0.136697	1
82	mmu-miR-17-5p|mmu-mir-17	202.906	88.0771	317.735	3.60746	1.85098	0.145271	1
174	mmu-miR-676-5p|mmu-mir-676	10.1756	2.00175	18.3494	9.16668	3.1964	0.149907	1
195	mmu-miR-7a-1-3p|mmu-mir-7a-1	10.1756	2.00175	18.3494	9.16668	3.1964	0.149907	1
68	mmu-miR-148a-3p|mmu-mir-148a	316.848	142.124	491.571	3.45874	1.79025	0.153014	1
30	mmu-miR-26a-5p|mmu-mir-26a-2	2351.7	1077.94	3625.46	3.36331	1.74988	0.153852	1
31	mmu-miR-26a-5p|mmu-mir-26a-1	2351.7	1077.94	3625.46	3.36331	1.74988	0.153852	1
54	mmu-miR-27b-3p|mmu-mir-27b	1020.11	483.423	1556.8	3.22038	1.68723	0.170064	1
81	mmu-miR-126-5p|mmu-mir-126	35.0131	14.0123	56.014	3.9975	1.9991	0.177747	1
28	mmu-miR-191-5p|mmu-mir-191	4971.66	2418.12	7525.19	3.11201	1.63785	0.179839	1
6	mmu-miR-451a|mmu-mir-451a	65118.7	31788.8	98448.5	3.09695	1.63085	0.18103	1
69	mmu-miR-30b-5p|mmu-mir-30b	236.181	113.099	359.262	3.17653	1.66745	0.184941	1
78	mmu-miR-421-3p|mmu-mir-421	187.076	94.0823	280.07	2.97686	1.57379	0.213204	1
83	mmu-miR-301a-3p|mmu-mir-301a	172.467	87.0762	257.858	2.96129	1.56622	0.21676	1
74	mmu-miR-182-5p|mmu-mir-182	3.86304	0	7.72607	Inf	Inf	0.221207	1
76	mmu-miR-425-5p|mmu-mir-425	150.096	78.0683	222.125	2.84526	1.50856	0.236247	1
36	mmu-miR-7a-5p|mmu-mir-7a-2	1429.99	2074.82	785.162	0.378425	-1.40192	0.249698	1
271	mmu-miR-1839-3p|mmu-mir-1839	3.50307	7.00613	0	0	#NAME?	0.249728	1
354	mmu-miR-551b-3p|mmu-mir-551b	3.50307	7.00613	0	0	#NAME?	0.249728	1
40	mmu-miR-15a-5p|mmu-mir-15a	1078.54	593.519	1563.56	2.63439	1.39747	0.251952	1
47	mmu-miR-26b-5p|mmu-mir-26b	756.25	416.364	1096.14	2.63264	1.39651	0.253624	1
137	mmu-miR-30a-3p|mmu-mir-30a	48.2265	24.021	72.4319	3.01536	1.59233	0.254811	1
104	mmu-miR-140-5p|mmu-mir-140	67.7348	35.0307	100.439	2.86717	1.51963	0.258354	1
34	mmu-miR-7a-5p|mmu-mir-7a-1	1466.44	2115.85	817.032	0.386148	-1.37277	0.259281	1
142	mmu-miR-322-5p|mmu-mir-322	37.9982	19.0166	56.9798	2.99631	1.58319	0.273514	1
21	mmu-miR-186-5p|mmu-mir-186	5846.4	3340.92	8351.88	2.49987	1.32185	0.275015	1
171	mmu-miR-872-5p|mmu-mir-872	11.1765	4.0035	18.3494	4.58334	2.1964	0.275121	1
173	mmu-miR-1843b-5p|mmu-mir-1843b	16.5408	7.00613	26.0755	3.72181	1.896	0.277993	1
101	mmu-miR-24-3p|mmu-mir-24-2	45.8121	24.021	67.6031	2.81433	1.49279	0.287857	1
102	mmu-miR-24-3p|mmu-mir-24-1	45.8121	24.021	67.6031	2.81433	1.49279	0.287857	1
27	mmu-miR-93-5p|mmu-mir-93	2915.43	1695.48	4135.38	2.43906	1.28632	0.288336	1
127	mmu-miR-130a-3p|mmu-mir-130a	43.863	23.0201	64.7059	2.81084	1.491	0.291273	1
48	mmu-miR-30c-5p|mmu-mir-30c-2	1813.46	1059.93	2566.99	2.42185	1.27611	0.292805	1
49	mmu-miR-30c-5p|mmu-mir-30c-1	1813.46	1059.93	2566.99	2.42185	1.27611	0.292805	1
105	mmu-miR-10b-5p|mmu-mir-10b	252.695	146.128	359.262	2.45855	1.29781	0.296736	1
60	mmu-miR-192-5p|mmu-mir-192	755.329	446.391	1064.27	2.38416	1.25348	0.303928	1
64	mmu-miR-5115|mmu-mir-5115	733.265	1032.9	433.626	0.419812	-1.25218	0.304526	1
261	mmu-miR-185-3p|mmu-mir-185	3.00263	6.00525	0	0	#NAME?	0.308748	1
35	mmu-miR-30d-5p|mmu-mir-30d	1332.38	804.704	1860.05	2.31147	1.20881	0.318993	1
189	mmu-miR-215-5p|mmu-mir-215	6.79543	2.00175	11.5891	5.78948	2.53343	0.319946	1
202	mmu-miR-132-3p|mmu-mir-132	6.79543	2.00175	11.5891	5.78948	2.53343	0.319946	1
17	mmu-miR-30e-5p|mmu-mir-30e	5517.7	3348.93	7686.48	2.2952	1.19862	0.320958	1
182	mmu-miR-1843a-5p|mmu-mir-1843a	17.0413	8.00701	26.0755	3.25658	1.70336	0.323232	1
183	mmu-miR-1843b-5p|mmu-mir-1843a	17.0413	8.00701	26.0755	3.25658	1.70336	0.323232	1
96	mmu-miR-340-5p|mmu-mir-340	176.163	105.092	247.234	2.35255	1.23423	0.326276	1
23	mmu-miR-25-3p|mmu-mir-25	4331.53	2648.32	6014.75	2.27116	1.18343	0.32715	1
80	mmu-miR-484|mmu-mir-484	204.486	123.108	285.865	2.32207	1.21541	0.330851	1
138	mmu-miR-27a-3p|mmu-mir-27a	39.4995	22.0193	56.9798	2.58772	1.37168	0.337972	1
187	mmu-miR-350-3p|mmu-mir-350	11.6769	5.00438	18.3494	3.66667	1.87447	0.33865	1
63	mmu-miR-181c-5p|mmu-mir-181c	571.167	353.309	789.025	2.23324	1.15914	0.342324	1
181	mmu-miR-466i-5p|mmu-mir-466q	33.1957	48.042	18.3494	0.381945	-1.38856	0.34538	1
161	mmu-miR-6538|mmu-mir-6538	14.3898	22.0193	6.76031	0.307018	-1.7036	0.346893	1
22	mmu-miR-144-3p|mmu-mir-144	5701.91	3582.13	7821.68	2.18353	1.12666	0.350124	1
94	mmu-miR-3107-3p|mmu-mir-486	112.757	69.0604	156.453	2.26545	1.1798	0.358289	1
95	mmu-miR-486-3p|mmu-mir-486	112.757	69.0604	156.453	2.26545	1.1798	0.358289	1
255	mmu-miR-186-3p|mmu-mir-186	4.48638	8.00701	0.965759	0.120614	-3.05153	0.358617	1
116	mmu-miR-532-5p|mmu-mir-532	47.8138	28.0245	67.6031	2.41229	1.2704	0.36128	1
33	mmu-miR-21a-5p|mmu-mir-21a	2191.12	1393.22	2989.02	2.14541	1.10125	0.361853	1
180	mmu-let-7i-3p|mmu-let-7i	12.4056	19.0166	5.79455	0.30471	-1.71449	0.368112	1
121	mmu-miR-181d-5p|mmu-mir-181d	61.4925	37.0324	85.9526	2.32101	1.21475	0.368224	1
109	mmu-miR-194-5p|mmu-mir-194-1	81.0359	50.0438	112.028	2.2386	1.1626	0.376516	1
53	mmu-let-7g-5p|mmu-let-7g	1332.88	860.753	1805	2.09701	1.06833	0.377123	1
118	mmu-miR-130b-3p|mmu-mir-130b	46.8481	28.0245	65.6716	2.34336	1.22858	0.378386	1
44	mmu-miR-103-3p|mmu-mir-103-2	1443.31	934.818	1951.8	2.08789	1.06205	0.379675	1
45	mmu-miR-103-3p|mmu-mir-103-1	1443.31	934.818	1951.8	2.08789	1.06205	0.379675	1
114	mmu-miR-183-5p|mmu-mir-183	4.36347	1.00088	7.72607	7.71931	2.94847	0.383863	1
244	mmu-miR-5119|mmu-mir-5119	2.50219	5.00438	0	0	#NAME?	0.385169	1
215	mmu-miR-23b-3p|mmu-mir-23b	9.24494	4.0035	14.4864	3.61843	1.85536	0.388262	1
103	mmu-miR-194-5p|mmu-mir-194-2	108.411	69.0604	147.761	2.13959	1.09734	0.393489	1
93	mmu-miR-19a-3p|mmu-mir-19a	262.309	171.15	353.468	2.06525	1.04632	0.397506	1
13	mmu-miR-30a-5p|mmu-mir-30a	10727.9	7143.25	14312.5	2.00365	1.00263	0.404284	1
42	mmu-miR-181a-5p|mmu-mir-181a-2	876.487	581.509	1171.47	2.01453	1.01044	0.404394	1
43	mmu-miR-181a-5p|mmu-mir-181a-1	876.487	581.509	1171.47	2.01453	1.01044	0.404394	1
159	mmu-miR-195a-5p|mmu-mir-195a	27.3222	16.014	38.6304	2.41229	1.2704	0.405745	1
343	mmu-miR-466f-3p|mmu-mir-466f-2	2.4144	0	4.8288	Inf	Inf	0.407701	1
112	mmu-miR-151-5p|mmu-mir-151	79.6048	51.0447	108.165	2.11903	1.0834	0.410197	1
86	mmu-miR-20a-5p|mmu-mir-20a	193.485	129.113	257.858	1.99715	0.997941	0.423937	1
157	mmu-miR-17-3p|mmu-mir-17	10.2283	5.00438	15.4521	3.08772	1.62654	0.429002	1
126	mmu-miR-128-3p|mmu-mir-128-1	47.8665	31.0271	64.7059	2.08546	1.06037	0.445461	1
192	mmu-miR-18a-3p|mmu-mir-18a	3.88059	1.00088	6.76031	6.7544	2.75583	0.447108	1
26	mmu-miR-144-5p|mmu-mir-144	2145.47	1488.3	2802.63	1.88311	0.913115	0.448112	1
91	mmu-miR-141-3p|mmu-mir-141	234.627	162.142	307.111	1.89409	0.921505	0.456904	1
128	mmu-miR-128-3p|mmu-mir-128-2	42.985	28.0245	57.9455	2.06767	1.04801	0.45764	1
58	mmu-miR-101a-3p|mmu-mir-101a	495.697	345.302	646.093	1.87109	0.903882	0.457954	1
59	mmu-miR-101c|mmu-mir-101a	495.697	345.302	646.093	1.87109	0.903882	0.457954	1
279	mmu-miR-466f-3p|mmu-mir-466f-1	5.34679	2.00175	8.69183	4.34211	2.1184	0.459438	1
12	mmu-miR-142-5p|mmu-mir-142	8959.71	6296.51	11622.9	1.84593	0.884347	0.461118	1
197	mmu-miR-296-5p|mmu-mir-296	6.81299	3.00263	10.6233	3.53802	1.82294	0.463927	1
184	mmu-miR-5126|mmu-mir-5126	9.42053	14.0123	4.8288	0.344612	-1.53695	0.469357	1
38	mmu-miR-1a-3p|mmu-mir-1a-2	753.941	972.851	535.031	0.549961	-0.862598	0.476161	1
39	mmu-miR-1a-3p|mmu-mir-1a-1	753.941	972.851	535.031	0.549961	-0.862598	0.476161	1
72	mmu-miR-106b-3p|mmu-mir-106b	509.051	363.318	654.785	1.80224	0.849788	0.484814	1
66	mmu-miR-106b-5p|mmu-mir-106b	534.977	382.335	687.62	1.79848	0.846777	0.48603	1
61	mmu-miR-107-3p|mmu-mir-107	471.448	339.297	603.599	1.77897	0.831043	0.494917	1
123	mmu-miR-1839-5p|mmu-mir-1839	78.7093	55.0482	102.37	1.85965	0.895033	0.496423	1
193	mmu-miR-466i-5p|mmu-mir-466i	15.8384	22.0193	9.65759	0.438597	-1.18903	0.499368	1
295	mmu-miR-500-3p|mmu-mir-500	1.93152	0	3.86304	Inf	Inf	0.508093	1
360	mmu-miR-331-5p|mmu-mir-331	1.93152	0	3.86304	Inf	Inf	0.508093	1
376	mmu-miR-466i-3p|mmu-mir-466i	1.93152	0	3.86304	Inf	Inf	0.508093	1
204	mmu-miR-181c-3p|mmu-mir-181c	7.79631	4.0035	11.5891	2.89474	1.53343	0.510527	1
50	mmu-miR-142-3p|mmu-mir-142	856.066	628.55	1083.58	1.72394	0.785709	0.515437	1
100	mmu-miR-148b-3p|mmu-mir-148b	121.782	88.0771	155.487	1.76535	0.819958	0.51996	1
219	mmu-miR-22-5p|mmu-mir-22	4.86391	2.00175	7.72607	3.85966	1.94847	0.520947	1
251	mmu-miR-339-5p|mmu-mir-339	3.39772	1.00088	5.79455	5.78948	2.53343	0.522718	1
253	mmu-miR-1947-5p|mmu-mir-1947	3.39772	1.00088	5.79455	5.78948	2.53343	0.522718	1
135	mmu-miR-15a-3p|mmu-mir-15a	88.5249	64.056	112.994	1.76398	0.818837	0.529821	1
152	mmu-miR-223-3p|mmu-mir-223	29.3239	20.0175	38.6304	1.92983	0.948472	0.530423	1
75	mmu-let-7d-5p|mmu-let-7d	407.076	303.265	510.887	1.68462	0.752422	0.537341	1
134	mmu-miR-143-3p|mmu-mir-143	81.1939	59.0517	103.336	1.74993	0.807296	0.538654	1
218	mmu-miR-664-3p|mmu-mir-664	10.2458	6.00525	14.4864	2.41229	1.2704	0.53962	1
229	mmu-miR-501-3p|mmu-mir-501	5.95258	9.00788	2.89728	0.321638	-1.63649	0.541396	1
143	mmu-miR-21a-3p|mmu-mir-21a	38.1387	27.0236	49.2537	1.82262	0.86601	0.548151	1
188	mmu-miR-23a-3p|mmu-mir-23a	14.1615	9.00788	19.3152	2.14425	1.10048	0.549451	1
267	mmu-miR-19a-5p|mmu-mir-19a	4.46882	7.00613	1.93152	0.27569	-1.85888	0.561176	1
149	mmu-miR-3107-3p|mmu-mir-3107	24.4425	17.0149	31.87	1.87307	0.905404	0.566123	1
140	mmu-miR-185-5p|mmu-mir-185	28.6567	37.0324	20.2809	0.547654	-0.868664	0.568199	1
186	mmu-miR-361-5p|mmu-mir-361	11.2291	7.00613	15.4521	2.20552	1.14112	0.569536	1
62	mmu-miR-5109|mmu-mir-5109	975.67	1198.05	753.292	0.628766	-0.669405	0.578565	1
194	mmu-miR-466i-5p|mmu-mir-466k	15.8209	21.0184	10.6233	0.505431	-0.984413	0.579846	1
92	mmu-miR-378c|mmu-mir-378c	209.499	161.141	257.858	1.6002	0.678251	0.58491	1
250	mmu-miR-219-5p|mmu-mir-219-1	2.98507	5.00438	0.965759	0.192983	-2.37346	0.585976	1
73	mmu-miR-101b-3p|mmu-mir-101b	459.192	356.312	562.072	1.57747	0.657614	0.588731	1
3	mmu-miR-486-5p|mmu-mir-3107	1.01692e+06	793690	1.24014e+06	1.5625	0.643859	0.589965	1
4	mmu-miR-3107-5p|mmu-mir-3107	1.01692e+06	793690	1.24014e+06	1.5625	0.643859	0.589965	1
1	mmu-miR-3107-5p|mmu-mir-486	1.01947e+06	795870	1.24308e+06	1.56191	0.643311	0.590278	1
2	mmu-miR-486-5p|mmu-mir-486	1.01947e+06	795870	1.24308e+06	1.56191	0.643311	0.590278	1
221	mmu-miR-3074-5p|mmu-mir-3074-1	4.38103	2.00175	6.76031	3.3772	1.75583	0.592135	1
222	mmu-miR-3074-5p|mmu-mir-3074-2	4.38103	2.00175	6.76031	3.3772	1.75583	0.592135	1
178	mmu-miR-200c-3p|mmu-mir-200c	8.29674	5.00438	11.5891	2.31579	1.21151	0.597972	1
32	mmu-miR-140-3p|mmu-mir-140	1674.02	1314.15	2033.89	1.54768	0.630111	0.599666	1
67	mmu-miR-378a-3p|mmu-mir-378a	443.582	347.304	539.859	1.55443	0.636385	0.601005	1
158	mmu-miR-32-5p|mmu-mir-32	10.7463	7.00613	14.4864	2.06767	1.04801	0.610985	1
227	mmu-miR-503-5p|mmu-mir-503	1.50131	3.00263	0	0	#NAME?	0.615503	1
124	mmu-miR-16-2-3p|mmu-mir-16-2	52.3704	40.035	64.7059	1.61623	0.692633	0.616232	1
55	mmu-miR-15b-5p|mmu-mir-15b	1444.17	1149.01	1739.33	1.51377	0.598148	0.618476	1
146	mmu-miR-181b-5p|mmu-mir-181b-2	33.2748	25.0219	41.5276	1.65965	0.730881	0.623256	1
164	mmu-miR-146a-5p|mmu-mir-146a	18.7708	24.021	13.5206	0.562867	-0.829135	0.626515	1
145	mmu-miR-18a-5p|mmu-mir-18a	38.1738	29.0254	47.3222	1.63037	0.705201	0.627128	1
225	mmu-miR-411-5p|mmu-mir-411	1.44864	0	2.89728	Inf	Inf	0.637833	1
259	mmu-miR-188-5p|mmu-mir-188	1.44864	0	2.89728	Inf	Inf	0.637833	1
272	mmu-miR-505-5p|mmu-mir-505	1.44864	0	2.89728	Inf	Inf	0.637833	1
297	mmu-miR-5100|mmu-mir-5100	1.44864	0	2.89728	Inf	Inf	0.637833	1
367	mmu-miR-466f-3p|mmu-mir-466f-3	1.44864	0	2.89728	Inf	Inf	0.637833	1
590	mmu-miR-5112|mmu-mir-5112	1.44864	0	2.89728	Inf	Inf	0.637833	1
208	mmu-let-7c-2-3p|mmu-let-7a-1	8.90253	12.0105	5.79455	0.482457	-1.05153	0.639701	1
209	mmu-let-7c-2-3p|mmu-let-7c-2	8.90253	12.0105	5.79455	0.482457	-1.05153	0.639701	1
210	mmu-let-7a-1-3p|mmu-let-7c-2	8.90253	12.0105	5.79455	0.482457	-1.05153	0.639701	1
211	mmu-let-7a-1-3p|mmu-let-7a-1	8.90253	12.0105	5.79455	0.482457	-1.05153	0.639701	1
155	mmu-miR-425-3p|mmu-mir-425	5.36435	3.00263	7.72607	2.5731	1.36351	0.641834	1
177	mmu-miR-127-3p|mmu-mir-127	5.36435	3.00263	7.72607	2.5731	1.36351	0.641834	1
212	mmu-miR-330-5p|mmu-mir-330	5.36435	3.00263	7.72607	2.5731	1.36351	0.641834	1
151	mmu-miR-181b-5p|mmu-mir-181b-1	31.3257	24.021	38.6304	1.60819	0.685438	0.650233	1
108	mmu-miR-29a-3p|mmu-mir-29a	169.499	138.121	200.878	1.45436	0.540388	0.666629	1
57	mmu-miR-125b-5p|mmu-mir-125b-2	582.071	479.419	684.723	1.42823	0.514232	0.671114	1
125	mmu-miR-200b-5p|mmu-mir-200b	67.1026	54.0473	80.158	1.48311	0.568624	0.672976	1
56	mmu-miR-125b-5p|mmu-mir-125b-1	581.106	479.419	682.792	1.42421	0.510157	0.673576	1
5	mmu-miR-184-3p|mmu-mir-184	72921.1	85493.8	60348.4	0.70588	-0.502506	0.673624	1
217	mmu-miR-30d-3p|mmu-mir-30d	3.89815	2.00175	5.79455	2.89474	1.53343	0.674657	1
296	mmu-miR-1943-5p|mmu-mir-1943	3.89815	2.00175	5.79455	2.89474	1.53343	0.674657	1
85	mmu-miR-221-3p|mmu-mir-221	302.809	250.219	355.399	1.42035	0.50625	0.680088	1
144	mmu-miR-126-3p|mmu-mir-126	6.34767	4.0035	8.69183	2.17106	1.1184	0.680147	1
191	mmu-miR-361-3p|mmu-mir-361	6.34767	4.0035	8.69183	2.17106	1.1184	0.680147	1
246	mmu-miR-2137|mmu-mir-2137	4.9517	7.00613	2.89728	0.413535	-1.27392	0.68349	1
154	mmu-miR-148b-5p|mmu-mir-148b	24.4776	19.0166	29.9385	1.57433	0.654741	0.684238	1
205	mmu-miR-99b-5p|mmu-mir-99b	25.654	31.0271	20.2809	0.653651	-0.613407	0.700875	1
131	mmu-miR-423-3p|mmu-mir-423	44.0913	36.0315	52.151	1.44737	0.533435	0.710026	1
11	mmu-miR-22-3p|mmu-mir-22	7167.73	6075.32	8260.14	1.35962	0.443206	0.710458	1
226	mmu-miR-362-3p|mmu-mir-362	7.33098	5.00438	9.65759	1.92983	0.948472	0.710959	1
141	mmu-miR-652-3p|mmu-mir-652	55.8559	46.0403	65.6716	1.42639	0.512373	0.711393	1
160	mmu-let-7e-5p|mmu-let-7e	4.88147	3.00263	6.76031	2.25147	1.17086	0.717771	1
232	mmu-miR-350-5p|mmu-mir-350	2.43196	1.00088	3.86304	3.85966	1.94847	0.721888	1
176	mmu-miR-676-3p|mmu-mir-676	16.6462	13.0114	20.2809	1.55871	0.64035	0.72604	1
16	mmu-miR-92a-3p|mmu-mir-92a-1	6119.86	5248.59	6991.13	1.332	0.413595	0.729017	1
51	mmu-miR-133a-3p|mmu-mir-133a-1	782.923	670.587	895.259	1.33504	0.416881	0.729666	1
52	mmu-miR-133a-3p|mmu-mir-133a-2	782.923	670.587	895.259	1.33504	0.416881	0.729666	1
97	mmu-miR-146b-5p|mmu-mir-146b	102.511	118.103	86.9183	0.735951	-0.442318	0.733789	1
203	mmu-miR-1954|mmu-mir-1954	14.1966	11.0096	17.3837	1.57895	0.658966	0.73418	1
179	mmu-miR-219-5p|mmu-mir-219-2	6.91834	9.00788	4.8288	0.536063	-0.899525	0.737159	1
248	mmu-miR-25-5p|mmu-mir-25	3.46795	5.00438	1.93152	0.385966	-1.37346	0.740038	1
298	mmu-miR-450a-5p|mmu-mir-450a-2	3.46795	5.00438	1.93152	0.385966	-1.37346	0.740038	1
299	mmu-miR-450a-5p|mmu-mir-450a-1	3.46795	5.00438	1.93152	0.385966	-1.37346	0.740038	1
7	mmu-miR-10a-5p|mmu-mir-10a	100860	114249	87471.7	0.765624	-0.385293	0.746495	1
132	mmu-miR-15b-3p|mmu-mir-15b	58.8235	50.0438	67.6031	1.35088	0.433899	0.754222	1
84	mmu-miR-151-3p|mmu-mir-151	278.042	242.212	313.872	1.29586	0.373905	0.761851	1
70	mmu-let-7c-5p|mmu-let-7c-2	438.437	384.336	492.537	1.28153	0.357863	0.769019	1
198	mmu-miR-497-5p|mmu-mir-497	3.41527	2.00175	4.8288	2.41229	1.2704	0.77049	1
199	mmu-miR-1981-5p|mmu-mir-1981	3.41527	2.00175	4.8288	2.41229	1.2704	0.77049	1
235	mmu-miR-1964-3p|mmu-mir-1964	3.41527	2.00175	4.8288	2.41229	1.2704	0.77049	1
166	mmu-miR-345-5p|mmu-mir-345	27.4451	23.0201	31.87	1.38444	0.469304	0.770996	1
71	mmu-let-7c-5p|mmu-let-7c-1	430.64	380.333	480.948	1.26455	0.338619	0.781285	1
351	mmu-miR-362-5p|mmu-mir-362	1.00088	2.00175	0	0	#NAME?	0.785364	1
403	mmu-miR-712-5p|mmu-mir-712	1.00088	2.00175	0	0	#NAME?	0.785364	1
692	mmu-miR-26a-1-3p|mmu-mir-26a-1	1.00088	2.00175	0	0	#NAME?	0.785364	1
14	mmu-let-7a-5p|mmu-let-7a-1	8719.69	7753.78	9685.6	1.24914	0.32094	0.78786	1
15	mmu-let-7a-5p|mmu-let-7a-2	8719.23	7754.79	9683.67	1.24873	0.320466	0.788165	1
106	mmu-miR-363-3p|mmu-mir-363	0.965759	0	1.93152	Inf	Inf	0.803885	1
254	mmu-miR-5123|mmu-mir-5123	0.965759	0	1.93152	Inf	Inf	0.803885	1
303	mmu-miR-3061-5p|mmu-mir-3061	0.965759	0	1.93152	Inf	Inf	0.803885	1
321	mmu-miR-375-3p|mmu-mir-375	0.965759	0	1.93152	Inf	Inf	0.803885	1
326	mmu-miR-92a-1-5p|mmu-mir-92a-1	0.965759	0	1.93152	Inf	Inf	0.803885	1
339	mmu-miR-335-5p|mmu-mir-335	0.965759	0	1.93152	Inf	Inf	0.803885	1
344	mmu-miR-34a-5p|mmu-mir-34a	0.965759	0	1.93152	Inf	Inf	0.803885	1
347	mmu-miR-1930-5p|mmu-mir-1930	0.965759	0	1.93152	Inf	Inf	0.803885	1
357	mmu-miR-200a-3p|mmu-mir-200a	0.965759	0	1.93152	Inf	Inf	0.803885	1
437	mmu-miR-222-5p|mmu-mir-222	0.965759	0	1.93152	Inf	Inf	0.803885	1
585	mmu-miR-3076-3p|mmu-mir-3076	0.965759	0	1.93152	Inf	Inf	0.803885	1
596	mmu-miR-669b-5p|mmu-mir-669b	0.965759	0	1.93152	Inf	Inf	0.803885	1
601	mmu-miR-669b-5p|mmu-mir-669m-1	0.965759	0	1.93152	Inf	Inf	0.803885	1
602	mmu-miR-669b-5p|mmu-mir-669m-2	0.965759	0	1.93152	Inf	Inf	0.803885	1
672	mmu-miR-466g|mmu-mir-466g	0.965759	0	1.93152	Inf	Inf	0.803885	1
682	mmu-miR-877-3p|mmu-mir-877	0.965759	0	1.93152	Inf	Inf	0.803885	1
130	mmu-miR-222-3p|mmu-mir-222	90.1228	100.088	80.158	0.800879	-0.320344	0.810087	1
165	mmu-miR-33-5p|mmu-mir-33	18.2353	21.0184	15.4521	0.735173	-0.443845	0.812617	1
87	mmu-miR-124-3p|mmu-mir-124-1	206.312	227.199	185.426	0.816139	-0.293114	0.815214	1
224	mmu-miR-351-5p|mmu-mir-351	8.81474	7.00613	10.6233	1.51629	0.600549	0.815702	1
88	mmu-miR-124-3p|mmu-mir-124-3	205.812	226.198	185.426	0.81975	-0.286744	0.819269	1
89	mmu-miR-124-3p|mmu-mir-124-2	205.812	226.198	185.426	0.81975	-0.286744	0.819269	1
115	mmu-miR-150-5p|mmu-mir-150	13.8016	16.014	11.5891	0.723686	-0.466565	0.825207	1
289	mmu-miR-5097|mmu-mir-5097	1.98419	3.00263	0.965759	0.321638	-1.63649	0.828243	1
77	mmu-miR-423-5p|mmu-mir-423	261.536	237.208	285.865	1.20512	0.269182	0.828514	1
163	mmu-miR-378d|mmu-mir-378d	28.446	25.0219	31.87	1.27369	0.34901	0.833642	1
147	mmu-miR-29b-3p|mmu-mir-29b-2	38.2616	34.0298	42.4934	1.24871	0.320441	0.835754	1
148	mmu-miR-29b-3p|mmu-mir-29b-1	38.2616	34.0298	42.4934	1.24871	0.320441	0.835754	1
29	mmu-miR-92a-3p|mmu-mir-92a-2	2519.79	2319.03	2720.54	1.17314	0.230374	0.84731	1
233	mmu-miR-542-3p|mmu-mir-542	6.36523	5.00438	7.72607	1.54386	0.626544	0.849119	1
206	mmu-miR-339-3p|mmu-mir-339	1.94908	1.00088	2.89728	2.89474	1.53343	0.85229	1
266	mmu-miR-410-3p|mmu-mir-410	1.94908	1.00088	2.89728	2.89474	1.53343	0.85229	1
285	mmu-miR-5113|mmu-mir-5113	1.94908	1.00088	2.89728	2.89474	1.53343	0.85229	1
287	mmu-miR-1843b-3p|mmu-mir-1843b	1.94908	1.00088	2.89728	2.89474	1.53343	0.85229	1
323	mmu-miR-103-2-5p|mmu-mir-103-2	1.94908	1.00088	2.89728	2.89474	1.53343	0.85229	1
362	mmu-miR-221-5p|mmu-mir-221	1.94908	1.00088	2.89728	2.89474	1.53343	0.85229	1
170	mmu-miR-7b-5p|mmu-mir-7b	2.96751	4.0035	1.93152	0.482457	-1.05153	0.853172	1
185	mmu-miR-342-3p|mmu-mir-342	2.96751	4.0035	1.93152	0.482457	-1.05153	0.853172	1
256	mmu-miR-130b-5p|mmu-mir-130b	2.96751	4.0035	1.93152	0.482457	-1.05153	0.853172	1
257	mmu-miR-450b-3p|mmu-mir-450b	3.95083	5.00438	2.89728	0.578948	-0.788493	0.86977	1
37	mmu-let-7i-5p|mmu-let-7i	2519.47	2686.35	2352.59	0.875757	-0.191398	0.872939	1
150	mmu-let-7d-3p|mmu-let-7d	44.302	48.042	40.5619	0.8443	-0.244173	0.874392	1
172	mmu-miR-324-5p|mmu-mir-324	8.33186	7.00613	9.65759	1.37845	0.463045	0.878468	1
98	mmu-miR-374b-5p|mmu-mir-374b	261.176	244.214	278.139	1.13891	0.18766	0.880994	1
99	mmu-miR-374c-5p|mmu-mir-374b	261.176	244.214	278.139	1.13891	0.18766	0.880994	1
220	mmu-miR-1306-5p|mmu-mir-1306	4.93415	6.00525	3.86304	0.643276	-0.63649	0.881754	1
168	mmu-miR-3068-5p|mmu-mir-3068	26.5847	29.0254	24.144	0.831822	-0.265652	0.882524	1
111	mmu-miR-320-3p|mmu-mir-320	140.404	131.115	149.693	1.14169	0.191174	0.88389	1
90	mmu-miR-6240|mmu-mir-6240	430.114	405.355	454.873	1.12216	0.166277	0.892561	1
247	mmu-miR-6236|mmu-mir-6236	6.90078	8.00701	5.79455	0.723686	-0.466565	0.8981	1
113	mmu-let-7j|mmu-let-7j	102.125	96.0841	108.165	1.12573	0.170865	0.900687	1
231	mmu-miR-33-3p|mmu-mir-33	3.91571	3.00263	4.8288	1.60819	0.685438	0.902635	1
117	mmu-miR-1198-5p|mmu-mir-1198	69.8682	74.0648	65.6716	0.886678	-0.173518	0.905284	1
214	mmu-miR-125a-5p|mmu-mir-125a	9.85073	11.0096	8.69183	0.789475	-0.341034	0.912991	1
46	mmu-let-7f-5p|mmu-let-7f-1	2256.59	2179.91	2333.27	1.07035	0.0980888	0.934909	1
41	mmu-let-7f-5p|mmu-let-7f-2	2275.79	2200.93	2350.66	1.06803	0.0949539	0.936993	1
10	mmu-miR-100-5p|mmu-mir-100	15712.8	15242.3	16183.2	1.06173	0.086415	0.942202	1
119	mmu-miR-99a-5p|mmu-mir-99a	120.983	125.109	116.857	0.934037	-0.0984487	0.944551	1
18	mmu-miR-9-5p|mmu-mir-9-2	5017.25	5154.51	4879.98	0.94674	-0.0789599	0.947353	1
20	mmu-miR-9-5p|mmu-mir-9-1	5017.25	5154.51	4879.98	0.94674	-0.0789599	0.947353	1
19	mmu-miR-9-5p|mmu-mir-9-3	5017.23	5153.51	4880.95	0.947111	-0.0783943	0.947731	1
79	mmu-let-7b-5p|mmu-let-7b	262.335	255.223	269.447	1.05573	0.0782402	0.952267	1
136	mmu-miR-31-5p|mmu-mir-31	31.9666	33.0289	30.9043	0.935674	-0.0959218	0.970532	1
169	mmu-miR-101c|mmu-mir-101c	8.36698	9.00788	7.72607	0.857701	-0.221453	0.978142	1
240	mmu-miR-3096a-3p|mmu-mir-3096b	6.40034	7.00613	5.79455	0.827069	-0.27392	0.980042	1
241	mmu-miR-3096b-3p|mmu-mir-3096b	6.40034	7.00613	5.79455	0.827069	-0.27392	0.980042	1
242	mmu-miR-3096a-3p|mmu-mir-3096a	6.40034	7.00613	5.79455	0.827069	-0.27392	0.980042	1
243	mmu-miR-3096b-3p|mmu-mir-3096a	6.40034	7.00613	5.79455	0.827069	-0.27392	0.980042	1
230	mmu-miR-326-3p|mmu-mir-326	4.43371	5.00438	3.86304	0.771931	-0.373456	0.982697	1
107	mmu-miR-98-5p|mmu-mir-98	113.564	115.101	112.028	0.973305	-0.0390367	0.983062	1
275	mmu-miR-3964|mmu-mir-3964	3.45039	4.0035	2.89728	0.723686	-0.466565	0.984493	1
341	mmu-miR-3096b-5p|mmu-mir-3096a	3.45039	4.0035	2.89728	0.723686	-0.466565	0.984493	1
342	mmu-miR-3096b-5p|mmu-mir-3096b	3.45039	4.0035	2.89728	0.723686	-0.466565	0.984493	1
156	mmu-miR-449a-5p|mmu-mir-449a	2.46707	3.00263	1.93152	0.643276	-0.63649	0.986811	1
238	mmu-miR-1196-5p|mmu-mir-1196	2.46707	3.00263	1.93152	0.643276	-0.63649	0.986811	1
258	mmu-miR-26b-3p|mmu-mir-26b	2.46707	3.00263	1.93152	0.643276	-0.63649	0.986811	1
167	mmu-miR-92b-3p|mmu-mir-92b	1.48376	2.00175	0.965759	0.482457	-1.05153	0.99002	1
319	mmu-miR-3068-3p|mmu-mir-3068	1.48376	2.00175	0.965759	0.482457	-1.05153	0.99002	1
349	mmu-let-7g-3p|mmu-let-7g	1.48376	2.00175	0.965759	0.482457	-1.05153	0.99002	1
366	mmu-miR-5099|mmu-mir-5099	1.48376	2.00175	0.965759	0.482457	-1.05153	0.99002	1
534	mmu-miR-503-3p|mmu-mir-503	1.48376	2.00175	0.965759	0.482457	-1.05153	0.99002	1
239	mmu-miR-3968|mmu-mir-3968	0.500438	1.00088	0	0	#NAME?	0.995191	1
265	mmu-miR-28a-3p|mmu-mir-28a	0.500438	1.00088	0	0	#NAME?	0.995191	1
282	mmu-miR-101a-5p|mmu-mir-101a	0.500438	1.00088	0	0	#NAME?	0.995191	1
302	mmu-miR-674-3p|mmu-mir-674	0.500438	1.00088	0	0	#NAME?	0.995191	1
320	mmu-miR-1945|mmu-mir-1945	0.500438	1.00088	0	0	#NAME?	0.995191	1
346	mmu-miR-671-5p|mmu-mir-671	0.500438	1.00088	0	0	#NAME?	0.995191	1
405	mmu-miR-18b-5p|mmu-mir-18b	0.500438	1.00088	0	0	#NAME?	0.995191	1
436	mmu-miR-106a-5p|mmu-mir-106a	0.500438	1.00088	0	0	#NAME?	0.995191	1
567	mmu-miR-802-3p|mmu-mir-802	0.500438	1.00088	0	0	#NAME?	0.995191	1
568	mmu-miR-3103-3p|mmu-mir-3103	0.500438	1.00088	0	0	#NAME?	0.995191	1
572	mmu-miR-30c-2-3p|mmu-mir-30c-2	0.500438	1.00088	0	0	#NAME?	0.995191	1
574	mmu-miR-379-5p|mmu-mir-379	0.500438	1.00088	0	0	#NAME?	0.995191	1
580	mmu-miR-3069-3p|mmu-mir-3069	0.500438	1.00088	0	0	#NAME?	0.995191	1
591	mmu-miR-330-3p|mmu-mir-330	0.500438	1.00088	0	0	#NAME?	0.995191	1
592	mmu-miR-365-3p|mmu-mir-365-1	0.500438	1.00088	0	0	#NAME?	0.995191	1
594	mmu-miR-365-3p|mmu-mir-365-2	0.500438	1.00088	0	0	#NAME?	0.995191	1
613	mmu-miR-3084-5p|mmu-mir-3084-2	0.500438	1.00088	0	0	#NAME?	0.995191	1
614	mmu-miR-3084-5p|mmu-mir-3084-1	0.500438	1.00088	0	0	#NAME?	0.995191	1
619	mmu-miR-150-3p|mmu-mir-150	0.500438	1.00088	0	0	#NAME?	0.995191	1
637	mmu-miR-669c-5p|mmu-mir-669c	0.500438	1.00088	0	0	#NAME?	0.995191	1
639	mmu-miR-3064-3p|mmu-mir-3064	0.500438	1.00088	0	0	#NAME?	0.995191	1
643	mmu-miR-669l-5p|mmu-mir-669l	0.500438	1.00088	0	0	#NAME?	0.995191	1
648	mmu-miR-466h-3p|mmu-mir-466h	0.500438	1.00088	0	0	#NAME?	0.995191	1
649	mmu-miR-466h-3p|mmu-mir-466d	0.500438	1.00088	0	0	#NAME?	0.995191	1
657	mmu-miR-191-3p|mmu-mir-191	0.500438	1.00088	0	0	#NAME?	0.995191	1
661	mmu-miR-338-5p|mmu-mir-338	0.500438	1.00088	0	0	#NAME?	0.995191	1
716	mmu-miR-6238|mmu-mir-6238	0.500438	1.00088	0	0	#NAME?	0.995191	1
719	mmu-miR-99a-3p|mmu-mir-99a	0.500438	1.00088	0	0	#NAME?	0.995191	1
720	mmu-miR-871-3p|mmu-mir-871	0.500438	1.00088	0	0	#NAME?	0.995191	1
766	mmu-miR-374c-5p|mmu-mir-374c	0.500438	1.00088	0	0	#NAME?	0.995191	1
794	mmu-miR-103-1-5p|mmu-mir-103-1	0.500438	1.00088	0	0	#NAME?	0.995191	1
808	mmu-miR-30c-1-3p|mmu-mir-30c-1	0.500438	1.00088	0	0	#NAME?	0.995191	1
816	mmu-miR-5129-5p|mmu-mir-5129	0.500438	1.00088	0	0	#NAME?	0.995191	1
889	mmu-miR-374c-3p|mmu-mir-374c	0.500438	1.00088	0	0	#NAME?	0.995191	1
906	mmu-miR-1940|mmu-mir-1940	0.500438	1.00088	0	0	#NAME?	0.995191	1
153	mmu-miR-16-1-3p|mmu-mir-16-1	30.4828	31.0271	29.9385	0.964914	-0.0515277	0.99716	1
110	mmu-miR-210-3p|mmu-mir-210	56.532	57.0499	56.014	0.981842	-0.0264367	0.99918	1
120	mmu-miR-328-3p|mmu-mir-328	128.279	128.112	128.446	1.00261	0.00375476	1	1
122	mmu-miR-133b-3p|mmu-mir-133b	47.6821	48.042	47.3222	0.985016	-0.0217803	1	1
162	mmu-miR-29c-3p|mmu-mir-29c	2.94995	3.00263	2.89728	0.964914	-0.0515277	1	1
190	mmu-miR-877-5p|mmu-mir-877	1.4662	1.00088	1.93152	1.92983	0.948472	1	1
200	mmu-miR-196b-5p|mmu-mir-196b	4.91659	5.00438	4.8288	0.964914	-0.0515277	1	1
207	mmu-miR-301b-3p|mmu-mir-301b	2.44951	2.00175	2.89728	1.44737	0.533435	1	1
213	mmu-miR-674-5p|mmu-mir-674	4.41615	4.0035	4.8288	1.20614	0.2704	1	1
216	mmu-miR-93-3p|mmu-mir-93	3.93327	4.0035	3.86304	0.964914	-0.0515277	1	1
223	mmu-miR-20b-5p|mmu-mir-20b	0.48288	0	0.965759	Inf	Inf	1	1
228	mmu-miR-3470b|mmu-mir-3470b	10.8165	11.0096	10.6233	0.964914	-0.0515277	1	1
234	mmu-miR-1965|mmu-mir-1965	1.4662	1.00088	1.93152	1.92983	0.948472	1	1
236	mmu-miR-378a-5p|mmu-mir-378a	2.94995	3.00263	2.89728	0.964914	-0.0515277	1	1
237	mmu-miR-3963|mmu-mir-3963	0.983317	1.00088	0.965759	0.964914	-0.0515277	1	1
245	mmu-miR-324-3p|mmu-mir-324	2.44951	2.00175	2.89728	1.44737	0.533435	1	1
249	mmu-miR-3074-1-3p|mmu-mir-3074-1	3.43283	3.00263	3.86304	1.28655	0.36351	1	1
252	mmu-miR-98-3p|mmu-mir-98	2.44951	2.00175	2.89728	1.44737	0.533435	1	1
260	mmu-miR-138-5p|mmu-mir-138-1	2.44951	2.00175	2.89728	1.44737	0.533435	1	1
262	mmu-miR-138-5p|mmu-mir-138-2	2.44951	2.00175	2.89728	1.44737	0.533435	1	1
263	mmu-miR-331-3p|mmu-mir-331	1.96663	2.00175	1.93152	0.964914	-0.0515277	1	1
264	mmu-miR-3057-5p|mmu-mir-3057	3.93327	4.0035	3.86304	0.964914	-0.0515277	1	1
268	mmu-miR-345-3p|mmu-mir-345	1.4662	1.00088	1.93152	1.92983	0.948472	1	1
269	mmu-miR-532-3p|mmu-mir-532	1.4662	1.00088	1.93152	1.92983	0.948472	1	1
270	mmu-miR-335-3p|mmu-mir-335	2.94995	3.00263	2.89728	0.964914	-0.0515277	1	1
277	mmu-miR-3969|mmu-mir-3969	1.96663	2.00175	1.93152	0.964914	-0.0515277	1	1
278	mmu-miR-20a-3p|mmu-mir-20a	5.39947	5.00438	5.79455	1.1579	0.211507	1	1
280	mmu-miR-677-5p|mmu-mir-677	0.983317	1.00088	0.965759	0.964914	-0.0515277	1	1
281	mmu-miR-6412|mmu-mir-6412	1.96663	2.00175	1.93152	0.964914	-0.0515277	1	1
283	mmu-miR-148a-5p|mmu-mir-148a	2.44951	2.00175	2.89728	1.44737	0.533435	1	1
284	mmu-miR-700-5p|mmu-mir-700	3.43283	3.00263	3.86304	1.28655	0.36351	1	1
286	mmu-miR-340-3p|mmu-mir-340	1.4662	1.00088	1.93152	1.92983	0.948472	1	1
288	mmu-miR-155-5p|mmu-mir-155	0.48288	0	0.965759	Inf	Inf	1	1
291	mmu-miR-1983|mmu-mir-1983	1.4662	1.00088	1.93152	1.92983	0.948472	1	1
292	mmu-miR-3061-3p|mmu-mir-3061	2.44951	2.00175	2.89728	1.44737	0.533435	1	1
294	mmu-miR-1927|mmu-mir-1927	0.48288	0	0.965759	Inf	Inf	1	1
300	mmu-miR-1191|mmu-mir-1191	0.983317	1.00088	0.965759	0.964914	-0.0515277	1	1
301	mmu-miR-505-3p|mmu-mir-505	1.96663	2.00175	1.93152	0.964914	-0.0515277	1	1
304	mmu-miR-28a-5p|mmu-mir-28a	0.983317	1.00088	0.965759	0.964914	-0.0515277	1	1
311	mmu-miR-3082-3p|mmu-mir-3082	1.96663	2.00175	1.93152	0.964914	-0.0515277	1	1
313	mmu-miR-378b|mmu-mir-378b	1.96663	2.00175	1.93152	0.964914	-0.0515277	1	1
314	mmu-miR-29a-5p|mmu-mir-29a	0.48288	0	0.965759	Inf	Inf	1	1
315	mmu-miR-374c-3p|mmu-mir-374b	2.44951	2.00175	2.89728	1.44737	0.533435	1	1
317	mmu-miR-203-3p|mmu-mir-203	4.41615	4.0035	4.8288	1.20614	0.2704	1	1
318	mmu-miR-1968-5p|mmu-mir-1968	0.48288	0	0.965759	Inf	Inf	1	1
324	mmu-miR-28c|mmu-mir-28a	0.983317	1.00088	0.965759	0.964914	-0.0515277	1	1
328	mmu-miR-193b-3p|mmu-mir-193b	1.96663	2.00175	1.93152	0.964914	-0.0515277	1	1
329	mmu-miR-205-5p|mmu-mir-205	1.4662	1.00088	1.93152	1.92983	0.948472	1	1
332	mmu-miR-542-5p|mmu-mir-542	2.44951	2.00175	2.89728	1.44737	0.533435	1	1
334	mmu-miR-219-1-3p|mmu-mir-219-1	0.48288	0	0.965759	Inf	Inf	1	1
335	mmu-miR-3058-3p|mmu-mir-3058	0.983317	1.00088	0.965759	0.964914	-0.0515277	1	1
337	mmu-let-7f-1-3p|mmu-let-7f-1	1.4662	1.00088	1.93152	1.92983	0.948472	1	1
345	mmu-miR-122-5p|mmu-mir-122	0.48288	0	0.965759	Inf	Inf	1	1
348	mmu-miR-5106|mmu-mir-5106	1.96663	2.00175	1.93152	0.964914	-0.0515277	1	1
350	mmu-miR-3066-5p|mmu-mir-3066	1.4662	1.00088	1.93152	1.92983	0.948472	1	1
352	mmu-let-7f-2-3p|mmu-let-7f-2	0.983317	1.00088	0.965759	0.964914	-0.0515277	1	1
353	mmu-miR-501-5p|mmu-mir-501	0.48288	0	0.965759	Inf	Inf	1	1
356	mmu-miR-421-5p|mmu-mir-421	1.4662	1.00088	1.93152	1.92983	0.948472	1	1
361	mmu-miR-879-5p|mmu-mir-879	0.983317	1.00088	0.965759	0.964914	-0.0515277	1	1
363	mmu-miR-141-5p|mmu-mir-141	0.48288	0	0.965759	Inf	Inf	1	1
365	mmu-miR-190b-5p|mmu-mir-190b	0.983317	1.00088	0.965759	0.964914	-0.0515277	1	1
394	mmu-miR-301a-5p|mmu-mir-301a	0.48288	0	0.965759	Inf	Inf	1	1
396	mmu-miR-540-3p|mmu-mir-540	0.48288	0	0.965759	Inf	Inf	1	1
399	mmu-miR-5619-3p|mmu-mir-5619	0.48288	0	0.965759	Inf	Inf	1	1
402	mmu-miR-125b-2-3p|mmu-mir-125b-2	1.4662	1.00088	1.93152	1.92983	0.948472	1	1
409	mmu-miR-3096a-5p|mmu-mir-3096b	0.983317	1.00088	0.965759	0.964914	-0.0515277	1	1
418	mmu-let-7b-3p|mmu-let-7b	0.983317	1.00088	0.965759	0.964914	-0.0515277	1	1
419	mmu-miR-3096a-5p|mmu-mir-3096a	0.983317	1.00088	0.965759	0.964914	-0.0515277	1	1
421	mmu-miR-574-5p|mmu-mir-574	0.983317	1.00088	0.965759	0.964914	-0.0515277	1	1
439	mmu-miR-3112-5p|mmu-mir-3112	0.48288	0	0.965759	Inf	Inf	1	1
440	mmu-miR-218-5p|mmu-mir-218-1	0.48288	0	0.965759	Inf	Inf	1	1
441	mmu-miR-218-5p|mmu-mir-218-2	0.48288	0	0.965759	Inf	Inf	1	1
442	mmu-miR-223-5p|mmu-mir-223	0.48288	0	0.965759	Inf	Inf	1	1
450	mmu-miR-30b-3p|mmu-mir-30b	0.48288	0	0.965759	Inf	Inf	1	1
451	mmu-miR-466a-3p|mmu-mir-466b-2	0.48288	0	0.965759	Inf	Inf	1	1
452	mmu-miR-466a-3p|mmu-mir-466b-1	0.48288	0	0.965759	Inf	Inf	1	1
453	mmu-miR-466a-3p|mmu-mir-466b-6	0.48288	0	0.965759	Inf	Inf	1	1
454	mmu-miR-466a-3p|mmu-mir-466b-7	0.48288	0	0.965759	Inf	Inf	1	1
455	mmu-miR-466a-3p|mmu-mir-466b-4	0.48288	0	0.965759	Inf	Inf	1	1
456	mmu-miR-466a-3p|mmu-mir-466b-5	0.48288	0	0.965759	Inf	Inf	1	1
457	mmu-miR-466a-3p|mmu-mir-466c-1	0.48288	0	0.965759	Inf	Inf	1	1
458	mmu-miR-466p-3p|mmu-mir-466p	0.48288	0	0.965759	Inf	Inf	1	1
459	mmu-miR-466p-3p|mmu-mir-466e	0.48288	0	0.965759	Inf	Inf	1	1
460	mmu-miR-466p-3p|mmu-mir-466a	0.48288	0	0.965759	Inf	Inf	1	1
462	mmu-miR-466a-3p|mmu-mir-466e	0.48288	0	0.965759	Inf	Inf	1	1
463	mmu-miR-466b-3p|mmu-mir-466e	0.48288	0	0.965759	Inf	Inf	1	1
464	mmu-miR-466b-3p|mmu-mir-466b-1	0.48288	0	0.965759	Inf	Inf	1	1
465	mmu-miR-466b-3p|mmu-mir-466b-2	0.48288	0	0.965759	Inf	Inf	1	1
466	mmu-miR-466b-3p|mmu-mir-466b-5	0.48288	0	0.965759	Inf	Inf	1	1
467	mmu-miR-466b-3p|mmu-mir-466b-4	0.48288	0	0.965759	Inf	Inf	1	1
468	mmu-miR-466b-3p|mmu-mir-466b-7	0.48288	0	0.965759	Inf	Inf	1	1
469	mmu-miR-466b-3p|mmu-mir-466b-8	0.48288	0	0.965759	Inf	Inf	1	1
471	mmu-miR-466c-3p|mmu-mir-466b-8	0.48288	0	0.965759	Inf	Inf	1	1
472	mmu-miR-466c-3p|mmu-mir-466b-4	0.48288	0	0.965759	Inf	Inf	1	1
473	mmu-miR-466c-3p|mmu-mir-466b-5	0.48288	0	0.965759	Inf	Inf	1	1
474	mmu-miR-466c-3p|mmu-mir-466b-6	0.48288	0	0.965759	Inf	Inf	1	1
475	mmu-miR-466c-3p|mmu-mir-466b-2	0.48288	0	0.965759	Inf	Inf	1	1
476	mmu-miR-466e-3p|mmu-mir-466c-2	0.48288	0	0.965759	Inf	Inf	1	1
477	mmu-miR-466e-3p|mmu-mir-466c-1	0.48288	0	0.965759	Inf	Inf	1	1
478	mmu-miR-466e-3p|mmu-mir-466a	0.48288	0	0.965759	Inf	Inf	1	1
479	mmu-miR-466e-3p|mmu-mir-466b-8	0.48288	0	0.965759	Inf	Inf	1	1
480	mmu-miR-466e-3p|mmu-mir-466b-5	0.48288	0	0.965759	Inf	Inf	1	1
481	mmu-miR-466e-3p|mmu-mir-466b-2	0.48288	0	0.965759	Inf	Inf	1	1
482	mmu-miR-466e-3p|mmu-mir-466b-1	0.48288	0	0.965759	Inf	Inf	1	1
483	mmu-miR-466a-3p|mmu-mir-466b-8	0.48288	0	0.965759	Inf	Inf	1	1
484	mmu-miR-466c-3p|mmu-mir-466b-7	0.48288	0	0.965759	Inf	Inf	1	1
485	mmu-miR-466c-3p|mmu-mir-466b-1	0.48288	0	0.965759	Inf	Inf	1	1
486	mmu-miR-466a-3p|mmu-mir-466a	0.48288	0	0.965759	Inf	Inf	1	1
488	mmu-miR-466a-3p|mmu-mir-466p	0.48288	0	0.965759	Inf	Inf	1	1
489	mmu-miR-466c-3p|mmu-mir-466e	0.48288	0	0.965759	Inf	Inf	1	1
490	mmu-miR-466c-3p|mmu-mir-466a	0.48288	0	0.965759	Inf	Inf	1	1
491	mmu-miR-466b-3p|mmu-mir-466b-6	0.48288	0	0.965759	Inf	Inf	1	1
492	mmu-miR-466c-3p|mmu-mir-466p	0.48288	0	0.965759	Inf	Inf	1	1
493	mmu-miR-466b-3p|mmu-mir-466c-2	0.48288	0	0.965759	Inf	Inf	1	1
494	mmu-miR-466b-3p|mmu-mir-466c-1	0.48288	0	0.965759	Inf	Inf	1	1
495	mmu-miR-466p-3p|mmu-mir-466c-2	0.48288	0	0.965759	Inf	Inf	1	1
496	mmu-miR-466p-3p|mmu-mir-466c-1	0.48288	0	0.965759	Inf	Inf	1	1
497	mmu-miR-466c-3p|mmu-mir-466c-1	0.48288	0	0.965759	Inf	Inf	1	1
498	mmu-miR-466b-3p|mmu-mir-466a	0.48288	0	0.965759	Inf	Inf	1	1
499	mmu-miR-466b-3p|mmu-mir-466p	0.48288	0	0.965759	Inf	Inf	1	1
500	mmu-miR-466e-3p|mmu-mir-466b-6	0.48288	0	0.965759	Inf	Inf	1	1
501	mmu-miR-466e-3p|mmu-mir-466b-7	0.48288	0	0.965759	Inf	Inf	1	1
502	mmu-miR-466e-3p|mmu-mir-466b-4	0.48288	0	0.965759	Inf	Inf	1	1
503	mmu-miR-466c-3p|mmu-mir-466c-2	0.48288	0	0.965759	Inf	Inf	1	1
504	mmu-miR-466e-3p|mmu-mir-466p	0.48288	0	0.965759	Inf	Inf	1	1
505	mmu-miR-466e-3p|mmu-mir-466e	0.48288	0	0.965759	Inf	Inf	1	1
506	mmu-miR-466p-3p|mmu-mir-466b-7	0.48288	0	0.965759	Inf	Inf	1	1
507	mmu-miR-466p-3p|mmu-mir-466b-6	0.48288	0	0.965759	Inf	Inf	1	1
508	mmu-miR-466p-3p|mmu-mir-466b-5	0.48288	0	0.965759	Inf	Inf	1	1
509	mmu-miR-466p-3p|mmu-mir-466b-4	0.48288	0	0.965759	Inf	Inf	1	1
510	mmu-miR-466p-3p|mmu-mir-466b-2	0.48288	0	0.965759	Inf	Inf	1	1
511	mmu-miR-466p-3p|mmu-mir-466b-1	0.48288	0	0.965759	Inf	Inf	1	1
512	mmu-miR-466p-3p|mmu-mir-466b-8	0.48288	0	0.965759	Inf	Inf	1	1
513	mmu-miR-466a-3p|mmu-mir-466c-2	0.48288	0	0.965759	Inf	Inf	1	1
524	mmu-miR-467b-5p|mmu-mir-467a-6	0.48288	0	0.965759	Inf	Inf	1	1
532	mmu-miR-467b-5p|mmu-mir-467b	0.48288	0	0.965759	Inf	Inf	1	1
535	mmu-miR-467b-5p|mmu-mir-467a-1	0.48288	0	0.965759	Inf	Inf	1	1
536	mmu-miR-467b-5p|mmu-mir-467a-2	0.48288	0	0.965759	Inf	Inf	1	1
537	mmu-miR-467b-5p|mmu-mir-467a-3	0.48288	0	0.965759	Inf	Inf	1	1
538	mmu-miR-467b-5p|mmu-mir-467a-4	0.48288	0	0.965759	Inf	Inf	1	1
539	mmu-miR-467b-5p|mmu-mir-467a-5	0.48288	0	0.965759	Inf	Inf	1	1
540	mmu-miR-467b-5p|mmu-mir-467a-7	0.48288	0	0.965759	Inf	Inf	1	1
541	mmu-miR-467b-5p|mmu-mir-467a-8	0.48288	0	0.965759	Inf	Inf	1	1
542	mmu-miR-467b-5p|mmu-mir-467a-9	0.48288	0	0.965759	Inf	Inf	1	1
543	mmu-miR-467a-5p|mmu-mir-467b	0.48288	0	0.965759	Inf	Inf	1	1
544	mmu-miR-467a-5p|mmu-mir-467a-10	0.48288	0	0.965759	Inf	Inf	1	1
547	mmu-miR-467a-5p|mmu-mir-467a-3	0.48288	0	0.965759	Inf	Inf	1	1
548	mmu-miR-467a-5p|mmu-mir-467a-8	0.48288	0	0.965759	Inf	Inf	1	1
549	mmu-miR-467a-5p|mmu-mir-467a-2	0.48288	0	0.965759	Inf	Inf	1	1
550	mmu-miR-467a-5p|mmu-mir-467a-7	0.48288	0	0.965759	Inf	Inf	1	1
552	mmu-miR-467e-5p|mmu-mir-467e	0.48288	0	0.965759	Inf	Inf	1	1
555	mmu-miR-467b-5p|mmu-mir-467a-10	0.48288	0	0.965759	Inf	Inf	1	1
558	mmu-miR-467a-5p|mmu-mir-467a-9	0.48288	0	0.965759	Inf	Inf	1	1
559	mmu-miR-467a-5p|mmu-mir-467a-1	0.48288	0	0.965759	Inf	Inf	1	1
560	mmu-miR-467a-5p|mmu-mir-467a-6	0.48288	0	0.965759	Inf	Inf	1	1
561	mmu-miR-467a-5p|mmu-mir-467a-5	0.48288	0	0.965759	Inf	Inf	1	1
562	mmu-miR-467a-5p|mmu-mir-467a-4	0.48288	0	0.965759	Inf	Inf	1	1
569	mmu-miR-1843a-3p|mmu-mir-1843a	0.48288	0	0.965759	Inf	Inf	1	1
571	mmu-miR-212-3p|mmu-mir-212	0.48288	0	0.965759	Inf	Inf	1	1
573	mmu-miR-700-3p|mmu-mir-700	0.48288	0	0.965759	Inf	Inf	1	1
579	mmu-miR-29c-5p|mmu-mir-29c	0.48288	0	0.965759	Inf	Inf	1	1
586	mmu-miR-341-3p|mmu-mir-341	0.983317	1.00088	0.965759	0.964914	-0.0515277	1	1
595	mmu-miR-299b-3p|mmu-mir-299a	0.48288	0	0.965759	Inf	Inf	1	1
600	mmu-miR-299a-3p|mmu-mir-299a	0.48288	0	0.965759	Inf	Inf	1	1
615	mmu-miR-188-3p|mmu-mir-188	0.48288	0	0.965759	Inf	Inf	1	1
634	mmu-miR-1187|mmu-mir-1187	0.48288	0	0.965759	Inf	Inf	1	1
642	mmu-miR-1955-5p|mmu-mir-1955	0.48288	0	0.965759	Inf	Inf	1	1
645	mmu-miR-1194|mmu-mir-1194	0.48288	0	0.965759	Inf	Inf	1	1
656	mmu-miR-1934-3p|mmu-mir-1934	0.48288	0	0.965759	Inf	Inf	1	1
664	mmu-miR-145a-3p|mmu-mir-145a	0.48288	0	0.965759	Inf	Inf	1	1
673	mmu-miR-1190|mmu-mir-1190	0.983317	1.00088	0.965759	0.964914	-0.0515277	1	1
751	mmu-miR-107-5p|mmu-mir-107	0.48288	0	0.965759	Inf	Inf	1	1
780	mmu-miR-214-3p|mmu-mir-214	0.48288	0	0.965759	Inf	Inf	1	1
800	mmu-miR-214-5p|mmu-mir-214	0.48288	0	0.965759	Inf	Inf	1	1
844	mmu-miR-3086-5p|mmu-mir-3086	0.48288	0	0.965759	Inf	Inf	1	1
848	mmu-miR-466f|mmu-mir-466f-2	0.48288	0	0.965759	Inf	Inf	1	1
849	mmu-miR-466f|mmu-mir-466f-3	0.48288	0	0.965759	Inf	Inf	1	1
851	mmu-miR-466f|mmu-mir-466f-1	0.48288	0	0.965759	Inf	Inf	1	1
852	mmu-miR-466f|mmu-mir-466f-4	0.48288	0	0.965759	Inf	Inf	1	1
879	mmu-miR-466f-5p|mmu-mir-466f-4	0.48288	0	0.965759	Inf	Inf	1	1
902	mmu-miR-466f-5p|mmu-mir-466f-3	0.48288	0	0.965759	Inf	Inf	1	1
903	mmu-miR-466f-5p|mmu-mir-466f-2	0.48288	0	0.965759	Inf	Inf	1	1
904	mmu-miR-466f-5p|mmu-mir-466f-1	0.48288	0	0.965759	Inf	Inf	1	1
175	mmu-miR-541-5p|mmu-mir-541	0	0	0	NA	NA	NA	NA
196	mmu-miR-96-5p|mmu-mir-96	0	0	0	NA	NA	NA	NA
273	mmu-miR-24-2-5p|mmu-mir-24-2	0	0	0	NA	NA	NA	NA
274	mmu-miR-449c-5p|mmu-mir-449c	0	0	0	NA	NA	NA	NA
276	mmu-miR-3473d|mmu-mir-3473d	0	0	0	NA	NA	NA	NA
290	mmu-miR-190a-5p|mmu-mir-190a	0	0	0	NA	NA	NA	NA
293	mmu-miR-1981-3p|mmu-mir-1981	0	0	0	NA	NA	NA	NA
305	mmu-miR-199a-3p|mmu-mir-199a-1	0	0	0	NA	NA	NA	NA
306	mmu-miR-199a-3p|mmu-mir-199a-2	0	0	0	NA	NA	NA	NA
307	mmu-miR-199b-3p|mmu-mir-199a-2	0	0	0	NA	NA	NA	NA
308	mmu-miR-199b-3p|mmu-mir-199a-1	0	0	0	NA	NA	NA	NA
309	mmu-miR-199a-3p|mmu-mir-199b	0	0	0	NA	NA	NA	NA
310	mmu-miR-199b-3p|mmu-mir-199b	0	0	0	NA	NA	NA	NA
312	mmu-miR-1970|mmu-mir-1970	0	0	0	NA	NA	NA	NA
316	mmu-miR-802-5p|mmu-mir-802	0	0	0	NA	NA	NA	NA
322	mmu-miR-499-5p|mmu-mir-499	0	0	0	NA	NA	NA	NA
325	mmu-miR-434-3p|mmu-mir-434	0	0	0	NA	NA	NA	NA
327	mmu-miR-152-3p|mmu-mir-152	0	0	0	NA	NA	NA	NA
330	mmu-miR-300-3p|mmu-mir-300	0	0	0	NA	NA	NA	NA
331	mmu-miR-181a-1-3p|mmu-mir-181a-1	0	0	0	NA	NA	NA	NA
333	mmu-miR-145a-5p|mmu-mir-145a	0	0	0	NA	NA	NA	NA
336	mmu-miR-139-5p|mmu-mir-139	0	0	0	NA	NA	NA	NA
338	mmu-miR-3470a|mmu-mir-3470a	0	0	0	NA	NA	NA	NA
340	mmu-miR-693-3p|mmu-mir-693	0	0	0	NA	NA	NA	NA
355	mmu-miR-450b-5p|mmu-mir-450b	0	0	0	NA	NA	NA	NA
358	mmu-miR-449b|mmu-mir-449b	0	0	0	NA	NA	NA	NA
359	mmu-miR-5121|mmu-mir-5121	0	0	0	NA	NA	NA	NA
364	mmu-miR-381-3p|mmu-mir-381	0	0	0	NA	NA	NA	NA
368	mmu-miR-669a-3p|mmu-mir-669a-2	0	0	0	NA	NA	NA	NA
369	mmu-miR-669o-3p|mmu-mir-669a-6	0	0	0	NA	NA	NA	NA
370	mmu-miR-669o-3p|mmu-mir-669a-5	0	0	0	NA	NA	NA	NA
371	mmu-miR-669o-3p|mmu-mir-669a-4	0	0	0	NA	NA	NA	NA
372	mmu-miR-669o-3p|mmu-mir-669a-9	0	0	0	NA	NA	NA	NA
373	mmu-miR-669o-3p|mmu-mir-669a-10	0	0	0	NA	NA	NA	NA
374	mmu-miR-669o-3p|mmu-mir-669a-12	0	0	0	NA	NA	NA	NA
375	mmu-miR-669o-3p|mmu-mir-669a-11	0	0	0	NA	NA	NA	NA
377	mmu-miR-669a-3p|mmu-mir-669a-9	0	0	0	NA	NA	NA	NA
378	mmu-miR-669a-3p|mmu-mir-669a-8	0	0	0	NA	NA	NA	NA
379	mmu-miR-669a-3p|mmu-mir-669a-1	0	0	0	NA	NA	NA	NA
380	mmu-miR-669a-3p|mmu-mir-669a-5	0	0	0	NA	NA	NA	NA
381	mmu-miR-669a-3p|mmu-mir-669a-7	0	0	0	NA	NA	NA	NA
382	mmu-miR-669a-3p|mmu-mir-669a-6	0	0	0	NA	NA	NA	NA
383	mmu-miR-669a-3p|mmu-mir-669a-11	0	0	0	NA	NA	NA	NA
384	mmu-miR-669a-3p|mmu-mir-669a-10	0	0	0	NA	NA	NA	NA
385	mmu-miR-669a-3p|mmu-mir-669a-12	0	0	0	NA	NA	NA	NA
386	mmu-miR-298-5p|mmu-mir-298	0	0	0	NA	NA	NA	NA
387	mmu-miR-669o-3p|mmu-mir-669a-7	0	0	0	NA	NA	NA	NA
388	mmu-miR-669a-3p|mmu-mir-669o	0	0	0	NA	NA	NA	NA
389	mmu-miR-669o-3p|mmu-mir-669a-1	0	0	0	NA	NA	NA	NA
390	mmu-miR-669o-3p|mmu-mir-669a-8	0	0	0	NA	NA	NA	NA
391	mmu-miR-669a-3p|mmu-mir-669a-4	0	0	0	NA	NA	NA	NA
392	mmu-miR-669o-3p|mmu-mir-669a-2	0	0	0	NA	NA	NA	NA
393	mmu-miR-669o-3p|mmu-mir-669o	0	0	0	NA	NA	NA	NA
395	mmu-miR-3473a|mmu-mir-3473a	0	0	0	NA	NA	NA	NA
397	mmu-miR-135a-5p|mmu-mir-135a-2	0	0	0	NA	NA	NA	NA
398	mmu-miR-135a-5p|mmu-mir-135a-1	0	0	0	NA	NA	NA	NA
400	mmu-miR-136-3p|mmu-mir-136	0	0	0	NA	NA	NA	NA
401	mmu-miR-369-3p|mmu-mir-369	0	0	0	NA	NA	NA	NA
404	mmu-miR-1950|mmu-mir-1950	0	0	0	NA	NA	NA	NA
406	mmu-miR-467d-3p|mmu-mir-467a-5	0	0	0	NA	NA	NA	NA
407	mmu-miR-467d-3p|mmu-mir-467a-7	0	0	0	NA	NA	NA	NA
408	mmu-miR-467d-3p|mmu-mir-467a-10	0	0	0	NA	NA	NA	NA
410	mmu-miR-467d-3p|mmu-mir-467a-9	0	0	0	NA	NA	NA	NA
411	mmu-miR-467d-3p|mmu-mir-467a-1	0	0	0	NA	NA	NA	NA
412	mmu-miR-409-3p|mmu-mir-409	0	0	0	NA	NA	NA	NA
413	mmu-miR-467d-3p|mmu-mir-467a-8	0	0	0	NA	NA	NA	NA
414	mmu-miR-467d-3p|mmu-mir-467a-4	0	0	0	NA	NA	NA	NA
415	mmu-miR-467d-3p|mmu-mir-467a-6	0	0	0	NA	NA	NA	NA
416	mmu-miR-467d-3p|mmu-mir-467a-2	0	0	0	NA	NA	NA	NA
417	mmu-miR-467d-3p|mmu-mir-467a-3	0	0	0	NA	NA	NA	NA
420	mmu-miR-467d-3p|mmu-mir-467d	0	0	0	NA	NA	NA	NA
422	mmu-miR-1306-3p|mmu-mir-1306	0	0	0	NA	NA	NA	NA
423	mmu-miR-467a-3p|mmu-mir-467a-8	0	0	0	NA	NA	NA	NA
424	mmu-miR-467a-3p|mmu-mir-467a-1	0	0	0	NA	NA	NA	NA
425	mmu-miR-467a-3p|mmu-mir-467a-2	0	0	0	NA	NA	NA	NA
426	mmu-miR-467a-3p|mmu-mir-467a-5	0	0	0	NA	NA	NA	NA
427	mmu-miR-467a-3p|mmu-mir-467a-4	0	0	0	NA	NA	NA	NA
428	mmu-miR-467a-3p|mmu-mir-467a-7	0	0	0	NA	NA	NA	NA
429	mmu-miR-467a-3p|mmu-mir-467a-6	0	0	0	NA	NA	NA	NA
430	mmu-miR-467d-5p|mmu-mir-467d	0	0	0	NA	NA	NA	NA
431	mmu-miR-322-3p|mmu-mir-322	0	0	0	NA	NA	NA	NA
432	mmu-miR-467a-3p|mmu-mir-467a-10	0	0	0	NA	NA	NA	NA
433	mmu-miR-467a-3p|mmu-mir-467a-9	0	0	0	NA	NA	NA	NA
434	mmu-miR-467a-3p|mmu-mir-467a-3	0	0	0	NA	NA	NA	NA
435	mmu-miR-467a-3p|mmu-mir-467d	0	0	0	NA	NA	NA	NA
438	mmu-miR-664-5p|mmu-mir-664	0	0	0	NA	NA	NA	NA
443	mmu-miR-491-5p|mmu-mir-491	0	0	0	NA	NA	NA	NA
444	mmu-miR-193a-3p|mmu-mir-193a	0	0	0	NA	NA	NA	NA
445	mmu-miR-3084-3p|mmu-mir-3084-1	0	0	0	NA	NA	NA	NA
446	mmu-miR-3084-3p|mmu-mir-3084-2	0	0	0	NA	NA	NA	NA
447	mmu-miR-128-1-5p|mmu-mir-128-1	0	0	0	NA	NA	NA	NA
448	mmu-miR-3058-5p|mmu-mir-3058	0	0	0	NA	NA	NA	NA
449	mmu-miR-3970|mmu-mir-3970	0	0	0	NA	NA	NA	NA
461	mmu-miR-467c-5p|mmu-mir-467c	0	0	0	NA	NA	NA	NA
470	mmu-miR-3091-5p|mmu-mir-3091	0	0	0	NA	NA	NA	NA
487	mmu-miR-434-5p|mmu-mir-434	0	0	0	NA	NA	NA	NA
514	mmu-miR-669p-5p|mmu-mir-669a-7	0	0	0	NA	NA	NA	NA
515	mmu-miR-669a-5p|mmu-mir-669a-9	0	0	0	NA	NA	NA	NA
516	mmu-miR-669a-5p|mmu-mir-669a-8	0	0	0	NA	NA	NA	NA
517	mmu-miR-669a-5p|mmu-mir-669a-3	0	0	0	NA	NA	NA	NA
518	mmu-miR-669a-5p|mmu-mir-669a-2	0	0	0	NA	NA	NA	NA
519	mmu-miR-669a-5p|mmu-mir-669a-1	0	0	0	NA	NA	NA	NA
520	mmu-miR-669a-5p|mmu-mir-669a-7	0	0	0	NA	NA	NA	NA
521	mmu-miR-669a-5p|mmu-mir-669a-6	0	0	0	NA	NA	NA	NA
522	mmu-miR-669a-5p|mmu-mir-669a-5	0	0	0	NA	NA	NA	NA
523	mmu-miR-669a-5p|mmu-mir-669a-4	0	0	0	NA	NA	NA	NA
525	mmu-miR-669p-5p|mmu-mir-669a-8	0	0	0	NA	NA	NA	NA
526	mmu-miR-669p-5p|mmu-mir-669a-9	0	0	0	NA	NA	NA	NA
527	mmu-miR-669p-5p|mmu-mir-669a-2	0	0	0	NA	NA	NA	NA
528	mmu-miR-669p-5p|mmu-mir-669a-3	0	0	0	NA	NA	NA	NA
529	mmu-miR-669p-5p|mmu-mir-669a-6	0	0	0	NA	NA	NA	NA
530	mmu-miR-669p-5p|mmu-mir-669a-4	0	0	0	NA	NA	NA	NA
531	mmu-miR-669p-5p|mmu-mir-669a-5	0	0	0	NA	NA	NA	NA
533	mmu-miR-669p-5p|mmu-mir-669a-1	0	0	0	NA	NA	NA	NA
545	mmu-miR-669p-5p|mmu-mir-669p-2	0	0	0	NA	NA	NA	NA
546	mmu-miR-669p-5p|mmu-mir-669p-1	0	0	0	NA	NA	NA	NA
551	mmu-miR-669a-5p|mmu-mir-669a-12	0	0	0	NA	NA	NA	NA
553	mmu-miR-669a-5p|mmu-mir-669a-10	0	0	0	NA	NA	NA	NA
554	mmu-miR-669p-5p|mmu-mir-669a-10	0	0	0	NA	NA	NA	NA
556	mmu-miR-669a-5p|mmu-mir-669p-2	0	0	0	NA	NA	NA	NA
557	mmu-miR-669a-5p|mmu-mir-669p-1	0	0	0	NA	NA	NA	NA
563	mmu-miR-669a-5p|mmu-mir-669a-11	0	0	0	NA	NA	NA	NA
564	mmu-miR-669p-5p|mmu-mir-669a-11	0	0	0	NA	NA	NA	NA
565	mmu-miR-669p-5p|mmu-mir-669a-12	0	0	0	NA	NA	NA	NA
566	mmu-miR-338-3p|mmu-mir-338	0	0	0	NA	NA	NA	NA
570	mmu-miR-183-3p|mmu-mir-183	0	0	0	NA	NA	NA	NA
575	mmu-miR-1960|mmu-mir-1960	0	0	0	NA	NA	NA	NA
576	mmu-miR-1982.1-3p|mmu-mir-1982	0	0	0	NA	NA	NA	NA
577	mmu-miR-1982.2-3p|mmu-mir-1982	0	0	0	NA	NA	NA	NA
578	mmu-miR-1198-3p|mmu-mir-1198	0	0	0	NA	NA	NA	NA
581	mmu-miR-590-3p|mmu-mir-590	0	0	0	NA	NA	NA	NA
582	mmu-miR-702-3p|mmu-mir-702	0	0	0	NA	NA	NA	NA
583	mmu-miR-1934-5p|mmu-mir-1934	0	0	0	NA	NA	NA	NA
584	mmu-miR-494-3p|mmu-mir-494	0	0	0	NA	NA	NA	NA
587	mmu-miR-669c-3p|mmu-mir-669c	0	0	0	NA	NA	NA	NA
588	mmu-miR-671-3p|mmu-mir-671	0	0	0	NA	NA	NA	NA
589	mmu-miR-3473b|mmu-mir-3473b	0	0	0	NA	NA	NA	NA
593	mmu-miR-1953|mmu-mir-1953	0	0	0	NA	NA	NA	NA
597	mmu-miR-210-5p|mmu-mir-210	0	0	0	NA	NA	NA	NA
598	mmu-miR-500-5p|mmu-mir-500	0	0	0	NA	NA	NA	NA
599	mmu-miR-6395|mmu-mir-6395	0	0	0	NA	NA	NA	NA
603	mmu-miR-3572-3p|mmu-mir-3572	0	0	0	NA	NA	NA	NA
604	mmu-miR-382-5p|mmu-mir-382	0	0	0	NA	NA	NA	NA
605	mmu-miR-208b-3p|mmu-mir-208b	0	0	0	NA	NA	NA	NA
606	mmu-miR-1b-3p|mmu-mir-1b	0	0	0	NA	NA	NA	NA
607	mmu-miR-196b-3p|mmu-mir-196b	0	0	0	NA	NA	NA	NA
608	mmu-miR-29b-2-5p|mmu-mir-29b-2	0	0	0	NA	NA	NA	NA
609	mmu-miR-5110|mmu-mir-5110	0	0	0	NA	NA	NA	NA
610	mmu-miR-466m-3p|mmu-mir-466m	0	0	0	NA	NA	NA	NA
611	mmu-miR-5132-5p|mmu-mir-5132	0	0	0	NA	NA	NA	NA
612	mmu-miR-6239|mmu-mir-6239	0	0	0	NA	NA	NA	NA
616	mmu-miR-1956|mmu-mir-1956	0	0	0	NA	NA	NA	NA
617	mmu-miR-1895|mmu-mir-1895	0	0	0	NA	NA	NA	NA
618	mmu-miR-329-5p|mmu-mir-329	0	0	0	NA	NA	NA	NA
620	mmu-miR-1964-5p|mmu-mir-1964	0	0	0	NA	NA	NA	NA
621	mmu-miR-5128|mmu-mir-5128	0	0	0	NA	NA	NA	NA
622	mmu-miR-199a-5p|mmu-mir-199a-2	0	0	0	NA	NA	NA	NA
623	mmu-miR-199a-5p|mmu-mir-199a-1	0	0	0	NA	NA	NA	NA
624	mmu-miR-5627-3p|mmu-mir-5627	0	0	0	NA	NA	NA	NA
625	mmu-miR-466b-3p|mmu-mir-466b-3	0	0	0	NA	NA	NA	NA
626	mmu-miR-466c-3p|mmu-mir-466b-3	0	0	0	NA	NA	NA	NA
627	mmu-miR-27b-5p|mmu-mir-27b	0	0	0	NA	NA	NA	NA
628	mmu-miR-3098-5p|mmu-mir-3098	0	0	0	NA	NA	NA	NA
629	mmu-miR-598-3p|mmu-mir-598	0	0	0	NA	NA	NA	NA
630	mmu-miR-134-5p|mmu-mir-134	0	0	0	NA	NA	NA	NA
631	mmu-miR-34c-5p|mmu-mir-34c	0	0	0	NA	NA	NA	NA
632	mmu-miR-1957b|mmu-mir-1957b	0	0	0	NA	NA	NA	NA
633	mmu-miR-592-5p|mmu-mir-592	0	0	0	NA	NA	NA	NA
635	mmu-miR-466p-3p|mmu-mir-466b-3	0	0	0	NA	NA	NA	NA
636	mmu-miR-297b-5p|mmu-mir-297b	0	0	0	NA	NA	NA	NA
638	mmu-miR-26a-2-3p|mmu-mir-26a-2	0	0	0	NA	NA	NA	NA
640	mmu-miR-714|mmu-mir-714	0	0	0	NA	NA	NA	NA
641	mmu-miR-5615-5p|mmu-mir-5615-2	0	0	0	NA	NA	NA	NA
644	mmu-miR-32-3p|mmu-mir-32	0	0	0	NA	NA	NA	NA
646	mmu-miR-582-3p|mmu-mir-582	0	0	0	NA	NA	NA	NA
647	mmu-miR-5615-5p|mmu-mir-5615-1	0	0	0	NA	NA	NA	NA
650	mmu-miR-1958|mmu-mir-1958	0	0	0	NA	NA	NA	NA
651	mmu-miR-3098-3p|mmu-mir-3098	0	0	0	NA	NA	NA	NA
652	mmu-miR-1186a|mmu-mir-1186a	0	0	0	NA	NA	NA	NA
653	mmu-miR-1249-3p|mmu-mir-1249	0	0	0	NA	NA	NA	NA
654	mmu-miR-5710|mmu-mir-5710	0	0	0	NA	NA	NA	NA
655	mmu-miR-376c-3p|mmu-mir-376c	0	0	0	NA	NA	NA	NA
658	mmu-miR-574-3p|mmu-mir-574	0	0	0	NA	NA	NA	NA
659	mmu-miR-543-3p|mmu-mir-543	0	0	0	NA	NA	NA	NA
660	mmu-miR-147-3p|mmu-mir-147	0	0	0	NA	NA	NA	NA
662	mmu-miR-411-3p|mmu-mir-411	0	0	0	NA	NA	NA	NA
663	mmu-miR-3060-3p|mmu-mir-3060	0	0	0	NA	NA	NA	NA
665	mmu-miR-23b-5p|mmu-mir-23b	0	0	0	NA	NA	NA	NA
666	mmu-miR-466h-5p|mmu-mir-466h	0	0	0	NA	NA	NA	NA
667	mmu-miR-429-3p|mmu-mir-429	0	0	0	NA	NA	NA	NA
668	mmu-miR-467g|mmu-mir-467g	0	0	0	NA	NA	NA	NA
669	mmu-miR-1955-3p|mmu-mir-1955	0	0	0	NA	NA	NA	NA
670	mmu-miR-5108|mmu-mir-5108	0	0	0	NA	NA	NA	NA
671	mmu-miR-136-5p|mmu-mir-136	0	0	0	NA	NA	NA	NA
674	mmu-miR-874-3p|mmu-mir-874	0	0	0	NA	NA	NA	NA
675	mmu-miR-376b-3p|mmu-mir-376b	0	0	0	NA	NA	NA	NA
676	mmu-miR-5116|mmu-mir-5116	0	0	0	NA	NA	NA	NA
677	mmu-miR-376b-5p|mmu-mir-376b	0	0	0	NA	NA	NA	NA
678	mmu-miR-297a-5p|mmu-mir-297a-3	0	0	0	NA	NA	NA	NA
679	mmu-miR-297a-5p|mmu-mir-297a-1	0	0	0	NA	NA	NA	NA
680	mmu-miR-132-5p|mmu-mir-132	0	0	0	NA	NA	NA	NA
681	mmu-miR-342-5p|mmu-mir-342	0	0	0	NA	NA	NA	NA
683	mmu-miR-297a-5p|mmu-mir-297a-4	0	0	0	NA	NA	NA	NA
684	mmu-miR-297a-5p|mmu-mir-297a-2	0	0	0	NA	NA	NA	NA
685	mmu-miR-297a-3p|mmu-mir-297b	0	0	0	NA	NA	NA	NA
686	mmu-miR-712-3p|mmu-mir-712	0	0	0	NA	NA	NA	NA
687	mmu-miR-1933-5p|mmu-mir-1933	0	0	0	NA	NA	NA	NA
688	mmu-miR-3064-5p|mmu-mir-3064	0	0	0	NA	NA	NA	NA
689	mmu-miR-466d-3p|mmu-mir-466d	0	0	0	NA	NA	NA	NA
690	mmu-miR-1929-5p|mmu-mir-1929	0	0	0	NA	NA	NA	NA
691	mmu-miR-5124a|mmu-mir-5124a	0	0	0	NA	NA	NA	NA
693	mmu-miR-149-5p|mmu-mir-149	0	0	0	NA	NA	NA	NA
694	mmu-miR-466p-5p|mmu-mir-466p	0	0	0	NA	NA	NA	NA
695	mmu-miR-3471|mmu-mir-3471-1	0	0	0	NA	NA	NA	NA
696	mmu-miR-3471|mmu-mir-3471-2	0	0	0	NA	NA	NA	NA
697	mmu-miR-297a-3p|mmu-mir-297c	0	0	0	NA	NA	NA	NA
698	mmu-miR-297c-3p|mmu-mir-297c	0	0	0	NA	NA	NA	NA
699	mmu-miR-297c-3p|mmu-mir-297b	0	0	0	NA	NA	NA	NA
700	mmu-miR-196a-5p|mmu-mir-196a-1	0	0	0	NA	NA	NA	NA
701	mmu-miR-363-5p|mmu-mir-363	0	0	0	NA	NA	NA	NA
702	mmu-miR-297c-3p|mmu-mir-297a-4	0	0	0	NA	NA	NA	NA
703	mmu-miR-297c-3p|mmu-mir-297a-3	0	0	0	NA	NA	NA	NA
704	mmu-miR-466c-5p|mmu-mir-466c-2	0	0	0	NA	NA	NA	NA
705	mmu-miR-466c-5p|mmu-mir-466c-1	0	0	0	NA	NA	NA	NA
706	mmu-miR-297b-3p|mmu-mir-297a-3	0	0	0	NA	NA	NA	NA
707	mmu-miR-297b-3p|mmu-mir-297a-4	0	0	0	NA	NA	NA	NA
708	mmu-miR-200b-3p|mmu-mir-200b	0	0	0	NA	NA	NA	NA
709	mmu-miR-10a-3p|mmu-mir-10a	0	0	0	NA	NA	NA	NA
710	mmu-miR-3094-5p|mmu-mir-3094	0	0	0	NA	NA	NA	NA
711	mmu-miR-200c-5p|mmu-mir-200c	0	0	0	NA	NA	NA	NA
712	mmu-miR-467b-3p|mmu-mir-467b	0	0	0	NA	NA	NA	NA
713	mmu-miR-147-5p|mmu-mir-147	0	0	0	NA	NA	NA	NA
714	mmu-miR-297a-3p|mmu-mir-297a-3	0	0	0	NA	NA	NA	NA
715	mmu-miR-212-5p|mmu-mir-212	0	0	0	NA	NA	NA	NA
717	mmu-miR-297b-3p|mmu-mir-297b	0	0	0	NA	NA	NA	NA
718	mmu-miR-297b-3p|mmu-mir-297c	0	0	0	NA	NA	NA	NA
721	mmu-miR-195a-3p|mmu-mir-195a	0	0	0	NA	NA	NA	NA
722	mmu-let-7k|mmu-let-7k	0	0	0	NA	NA	NA	NA
723	mmu-miR-666-5p|mmu-mir-666	0	0	0	NA	NA	NA	NA
724	mmu-miR-3066-3p|mmu-mir-3066	0	0	0	NA	NA	NA	NA
725	mmu-miR-297a-3p|mmu-mir-297a-4	0	0	0	NA	NA	NA	NA
726	mmu-miR-192-3p|mmu-mir-192	0	0	0	NA	NA	NA	NA
727	mmu-miR-708-3p|mmu-mir-708	0	0	0	NA	NA	NA	NA
728	mmu-miR-139-3p|mmu-mir-139	0	0	0	NA	NA	NA	NA
729	mmu-miR-376a-5p|mmu-mir-376a	0	0	0	NA	NA	NA	NA
730	mmu-miR-3473e|mmu-mir-3473e	0	0	0	NA	NA	NA	NA
731	mmu-miR-19b-1-5p|mmu-mir-19b-1	0	0	0	NA	NA	NA	NA
732	mmu-miR-370-3p|mmu-mir-370	0	0	0	NA	NA	NA	NA
733	mmu-miR-466o-5p|mmu-mir-466b-4	0	0	0	NA	NA	NA	NA
734	mmu-miR-5624-5p|mmu-mir-5624	0	0	0	NA	NA	NA	NA
735	mmu-miR-202-5p|mmu-mir-202	0	0	0	NA	NA	NA	NA
736	mmu-miR-879-3p|mmu-mir-879	0	0	0	NA	NA	NA	NA
737	mmu-miR-3097-5p|mmu-mir-3097	0	0	0	NA	NA	NA	NA
738	mmu-miR-466p-5p|mmu-mir-466a	0	0	0	NA	NA	NA	NA
739	mmu-miR-376a-3p|mmu-mir-376a	0	0	0	NA	NA	NA	NA
740	mmu-miR-3079-3p|mmu-mir-3079	0	0	0	NA	NA	NA	NA
741	mmu-miR-669f-3p|mmu-mir-669f	0	0	0	NA	NA	NA	NA
742	mmu-miR-466b-5p|mmu-mir-466o	0	0	0	NA	NA	NA	NA
743	mmu-miR-5626-5p|mmu-mir-5626	0	0	0	NA	NA	NA	NA
744	mmu-miR-682|mmu-mir-682	0	0	0	NA	NA	NA	NA
745	mmu-miR-5626-3p|mmu-mir-5626	0	0	0	NA	NA	NA	NA
746	mmu-miR-669d-5p|mmu-mir-669d	0	0	0	NA	NA	NA	NA
747	mmu-miR-211-5p|mmu-mir-211	0	0	0	NA	NA	NA	NA
748	mmu-miR-196a-5p|mmu-mir-196a-2	0	0	0	NA	NA	NA	NA
749	mmu-miR-669d-5p|mmu-mir-669d-2	0	0	0	NA	NA	NA	NA
750	mmu-miR-152-5p|mmu-mir-152	0	0	0	NA	NA	NA	NA
752	mmu-miR-582-5p|mmu-mir-582	0	0	0	NA	NA	NA	NA
753	mmu-miR-1938|mmu-mir-1938	0	0	0	NA	NA	NA	NA
754	mmu-miR-3572-5p|mmu-mir-3572	0	0	0	NA	NA	NA	NA
755	mmu-miR-1195|mmu-mir-1195	0	0	0	NA	NA	NA	NA
756	mmu-miR-329-3p|mmu-mir-329	0	0	0	NA	NA	NA	NA
757	mmu-miR-466d-5p|mmu-mir-466d	0	0	0	NA	NA	NA	NA
758	mmu-miR-466d-5p|mmu-mir-466n	0	0	0	NA	NA	NA	NA
759	mmu-miR-1966-3p|mmu-mir-1966	0	0	0	NA	NA	NA	NA
760	mmu-miR-1933-3p|mmu-mir-1933	0	0	0	NA	NA	NA	NA
761	mmu-miR-154-3p|mmu-mir-154	0	0	0	NA	NA	NA	NA
762	mmu-miR-3472|mmu-mir-3472	0	0	0	NA	NA	NA	NA
763	mmu-miR-466o-5p|mmu-mir-466o	0	0	0	NA	NA	NA	NA
764	mmu-miR-875-5p|mmu-mir-875	0	0	0	NA	NA	NA	NA
765	mmu-miR-874-5p|mmu-mir-874	0	0	0	NA	NA	NA	NA
767	mmu-miR-5103|mmu-mir-5103	0	0	0	NA	NA	NA	NA
768	mmu-miR-495-3p|mmu-mir-495	0	0	0	NA	NA	NA	NA
769	mmu-miR-466q|mmu-mir-466q	0	0	0	NA	NA	NA	NA
770	mmu-miR-496a-3p|mmu-mir-496a	0	0	0	NA	NA	NA	NA
771	mmu-miR-99b-3p|mmu-mir-99b	0	0	0	NA	NA	NA	NA
772	mmu-miR-199b-5p|mmu-mir-199b	0	0	0	NA	NA	NA	NA
773	mmu-miR-5117-5p|mmu-mir-5117	0	0	0	NA	NA	NA	NA
774	mmu-miR-690|mmu-mir-690	0	0	0	NA	NA	NA	NA
775	mmu-miR-466n-5p|mmu-mir-466n	0	0	0	NA	NA	NA	NA
776	mmu-miR-466n-5p|mmu-mir-466d	0	0	0	NA	NA	NA	NA
777	mmu-miR-24-1-5p|mmu-mir-24-1	0	0	0	NA	NA	NA	NA
778	mmu-miR-466a-5p|mmu-mir-466a	0	0	0	NA	NA	NA	NA
779	mmu-miR-701-5p|mmu-mir-701	0	0	0	NA	NA	NA	NA
781	mmu-miR-125a-3p|mmu-mir-125a	0	0	0	NA	NA	NA	NA
782	mmu-miR-466b-5p|mmu-mir-466b-5	0	0	0	NA	NA	NA	NA
783	mmu-miR-467f|mmu-mir-467f	0	0	0	NA	NA	NA	NA
784	mmu-miR-450a-1-3p|mmu-mir-450a-1	0	0	0	NA	NA	NA	NA
785	mmu-miR-3075-5p|mmu-mir-3075	0	0	0	NA	NA	NA	NA
786	mmu-miR-466b-5p|mmu-mir-466b-7	0	0	0	NA	NA	NA	NA
787	mmu-miR-466b-5p|mmu-mir-466b-6	0	0	0	NA	NA	NA	NA
788	mmu-miR-466b-5p|mmu-mir-466b-4	0	0	0	NA	NA	NA	NA
789	mmu-miR-466b-5p|mmu-mir-466b-3	0	0	0	NA	NA	NA	NA
790	mmu-miR-466b-5p|mmu-mir-466b-1	0	0	0	NA	NA	NA	NA
791	mmu-miR-27a-5p|mmu-mir-27a	0	0	0	NA	NA	NA	NA
792	mmu-miR-652-5p|mmu-mir-652	0	0	0	NA	NA	NA	NA
793	mmu-miR-6418-3p|mmu-mir-6418	0	0	0	NA	NA	NA	NA
795	mmu-miR-337-5p|mmu-mir-337	0	0	0	NA	NA	NA	NA
796	mmu-miR-28c|mmu-mir-28c	0	0	0	NA	NA	NA	NA
797	mmu-miR-1931|mmu-mir-1931	0	0	0	NA	NA	NA	NA
798	mmu-miR-466o-5p|mmu-mir-466b-1	0	0	0	NA	NA	NA	NA
799	mmu-miR-709|mmu-mir-709	0	0	0	NA	NA	NA	NA
801	mmu-miR-466o-5p|mmu-mir-466b-6	0	0	0	NA	NA	NA	NA
802	mmu-miR-466o-5p|mmu-mir-466b-7	0	0	0	NA	NA	NA	NA
803	mmu-miR-466o-5p|mmu-mir-466b-5	0	0	0	NA	NA	NA	NA
804	mmu-miR-466o-5p|mmu-mir-466b-3	0	0	0	NA	NA	NA	NA
805	mmu-miR-692|mmu-mir-692-2	0	0	0	NA	NA	NA	NA
806	mmu-miR-692|mmu-mir-692-3	0	0	0	NA	NA	NA	NA
807	mmu-miR-692|mmu-mir-692-1	0	0	0	NA	NA	NA	NA
809	mmu-miR-431-5p|mmu-mir-431	0	0	0	NA	NA	NA	NA
810	mmu-miR-129-5p|mmu-mir-129-2	0	0	0	NA	NA	NA	NA
811	mmu-miR-129-5p|mmu-mir-129-1	0	0	0	NA	NA	NA	NA
812	mmu-miR-129-2-3p|mmu-mir-129-2	0	0	0	NA	NA	NA	NA
813	mmu-miR-669m-5p|mmu-mir-669m-2	0	0	0	NA	NA	NA	NA
814	mmu-miR-3103-5p|mmu-mir-3103	0	0	0	NA	NA	NA	NA
815	mmu-miR-669m-5p|mmu-mir-669m-1	0	0	0	NA	NA	NA	NA
817	mmu-miR-669f-5p|mmu-mir-669f	0	0	0	NA	NA	NA	NA
818	mmu-miR-409-5p|mmu-mir-409	0	0	0	NA	NA	NA	NA
819	mmu-miR-491-3p|mmu-mir-491	0	0	0	NA	NA	NA	NA
820	mmu-miR-669d-3p|mmu-mir-669d	0	0	0	NA	NA	NA	NA
821	mmu-miR-18b-3p|mmu-mir-18b	0	0	0	NA	NA	NA	NA
822	mmu-miR-669o-5p|mmu-mir-669o	0	0	0	NA	NA	NA	NA
823	mmu-miR-34a-3p|mmu-mir-34a	0	0	0	NA	NA	NA	NA
824	mmu-miR-298-3p|mmu-mir-298	0	0	0	NA	NA	NA	NA
825	mmu-miR-379-3p|mmu-mir-379	0	0	0	NA	NA	NA	NA
826	mmu-miR-130a-5p|mmu-mir-130a	0	0	0	NA	NA	NA	NA
827	mmu-miR-137-3p|mmu-mir-137	0	0	0	NA	NA	NA	NA
828	mmu-miR-5134-5p|mmu-mir-5134	0	0	0	NA	NA	NA	NA
829	mmu-miR-382-3p|mmu-mir-382	0	0	0	NA	NA	NA	NA
830	mmu-miR-9-3p|mmu-mir-9-2	0	0	0	NA	NA	NA	NA
831	mmu-miR-3062-5p|mmu-mir-3062	0	0	0	NA	NA	NA	NA
832	mmu-miR-541-3p|mmu-mir-541	0	0	0	NA	NA	NA	NA
833	mmu-miR-10b-3p|mmu-mir-10b	0	0	0	NA	NA	NA	NA
834	mmu-miR-3072-3p|mmu-mir-3072	0	0	0	NA	NA	NA	NA
835	mmu-miR-5622-3p|mmu-mir-5622	0	0	0	NA	NA	NA	NA
836	mmu-miR-1930-3p|mmu-mir-1930	0	0	0	NA	NA	NA	NA
837	mmu-miR-30f|mmu-mir-30f	0	0	0	NA	NA	NA	NA
838	mmu-miR-365-1-5p|mmu-mir-365-1	0	0	0	NA	NA	NA	NA
839	mmu-miR-9-3p|mmu-mir-9-3	0	0	0	NA	NA	NA	NA
840	mmu-miR-3960|mmu-mir-3960	0	0	0	NA	NA	NA	NA
841	mmu-miR-9-3p|mmu-mir-9-1	0	0	0	NA	NA	NA	NA
842	mmu-miR-129-1-3p|mmu-mir-129-1	0	0	0	NA	NA	NA	NA
843	mmu-miR-3097-3p|mmu-mir-3097	0	0	0	NA	NA	NA	NA
845	mmu-miR-669n|mmu-mir-669n	0	0	0	NA	NA	NA	NA
846	mmu-miR-1199-5p|mmu-mir-1199	0	0	0	NA	NA	NA	NA
847	mmu-miR-7a-2-3p|mmu-mir-7a-2	0	0	0	NA	NA	NA	NA
850	mmu-miR-667-3p|mmu-mir-667	0	0	0	NA	NA	NA	NA
853	mmu-miR-511-5p|mmu-mir-511	0	0	0	NA	NA	NA	NA
854	mmu-miR-669d-2-3p|mmu-mir-669d	0	0	0	NA	NA	NA	NA
855	mmu-miR-29b-1-5p|mmu-mir-29b-1	0	0	0	NA	NA	NA	NA
856	mmu-miR-665-3p|mmu-mir-665	0	0	0	NA	NA	NA	NA
857	mmu-miR-34b-3p|mmu-mir-34b	0	0	0	NA	NA	NA	NA
858	mmu-miR-3112-3p|mmu-mir-3112	0	0	0	NA	NA	NA	NA
859	mmu-miR-1929-3p|mmu-mir-1929	0	0	0	NA	NA	NA	NA
860	mmu-miR-127-5p|mmu-mir-127	0	0	0	NA	NA	NA	NA
861	mmu-miR-455-5p|mmu-mir-455	0	0	0	NA	NA	NA	NA
862	mmu-miR-5624-3p|mmu-mir-5624	0	0	0	NA	NA	NA	NA
863	mmu-miR-20b-3p|mmu-mir-20b	0	0	0	NA	NA	NA	NA
864	mmu-miR-760-3p|mmu-mir-760	0	0	0	NA	NA	NA	NA
865	mmu-miR-466m-5p|mmu-mir-669m-1	0	0	0	NA	NA	NA	NA
866	mmu-miR-466m-5p|mmu-mir-669m-2	0	0	0	NA	NA	NA	NA
867	mmu-miR-5129-3p|mmu-mir-5129	0	0	0	NA	NA	NA	NA
868	mmu-miR-669k-5p|mmu-mir-669k	0	0	0	NA	NA	NA	NA
869	mmu-miR-669k-5p|mmu-mir-669i	0	0	0	NA	NA	NA	NA
870	mmu-miR-369-5p|mmu-mir-369	0	0	0	NA	NA	NA	NA
871	mmu-miR-3091-3p|mmu-mir-3091	0	0	0	NA	NA	NA	NA
872	mmu-miR-873a-5p|mmu-mir-873a	0	0	0	NA	NA	NA	NA
873	mmu-miR-143-5p|mmu-mir-143	0	0	0	NA	NA	NA	NA
874	mmu-miR-5104|mmu-mir-5104	0	0	0	NA	NA	NA	NA
875	mmu-miR-672-5p|mmu-mir-672	0	0	0	NA	NA	NA	NA
876	mmu-miR-467e-3p|mmu-mir-467e	0	0	0	NA	NA	NA	NA
877	mmu-miR-467c-3p|mmu-mir-467c	0	0	0	NA	NA	NA	NA
878	mmu-miR-744-3p|mmu-mir-744	0	0	0	NA	NA	NA	NA
880	mmu-miR-466k|mmu-mir-466k	0	0	0	NA	NA	NA	NA
881	mmu-miR-669d-3p|mmu-mir-669d-2	0	0	0	NA	NA	NA	NA
882	mmu-miR-1193-5p|mmu-mir-1193	0	0	0	NA	NA	NA	NA
883	mmu-miR-3079-5p|mmu-mir-3079	0	0	0	NA	NA	NA	NA
884	mmu-miR-187-3p|mmu-mir-187	0	0	0	NA	NA	NA	NA
885	mmu-miR-5622-5p|mmu-mir-5622	0	0	0	NA	NA	NA	NA
886	mmu-miR-669h-3p|mmu-mir-669h	0	0	0	NA	NA	NA	NA
887	mmu-miR-466b-5p|mmu-mir-466b-2	0	0	0	NA	NA	NA	NA
888	mmu-miR-155-3p|mmu-mir-155	0	0	0	NA	NA	NA	NA
890	mmu-miR-511-3p|mmu-mir-511	0	0	0	NA	NA	NA	NA
891	mmu-miR-1968-3p|mmu-mir-1968	0	0	0	NA	NA	NA	NA
892	mmu-miR-669d-2-3p|mmu-mir-669d-2	0	0	0	NA	NA	NA	NA
893	mmu-miR-5619-5p|mmu-mir-5619	0	0	0	NA	NA	NA	NA
894	mmu-miR-433-3p|mmu-mir-433	0	0	0	NA	NA	NA	NA
895	mmu-miR-3102-5p.2-5p|mmu-mir-3102	0	0	0	NA	NA	NA	NA
896	mmu-miR-487b-3p|mmu-mir-487b	0	0	0	NA	NA	NA	NA
897	mmu-miR-669p-3p|mmu-mir-669p-1	0	0	0	NA	NA	NA	NA
898	mmu-miR-669p-3p|mmu-mir-669p-2	0	0	0	NA	NA	NA	NA
899	mmu-miR-297c-5p|mmu-mir-297c	0	0	0	NA	NA	NA	NA
900	mmu-miR-466o-5p|mmu-mir-466b-2	0	0	0	NA	NA	NA	NA
901	mmu-miR-5114|mmu-mir-5114	0	0	0	NA	NA	NA	NA
905	mmu-miR-485-3p|mmu-mir-485	0	0	0	NA	NA	NA	NA

## Sheet: DE expressed mmu-miR rep2
Differential expression of mmu-miRNA genes quantified using DESeq package
rep2 / no	id	baseMean	baseMean_IBA_027	baseMean_IBA_028	foldChange	log2FoldChange	pval	padj
129	mmu-miR-5105|mmu-mir-5105	412.819	818.687	6.9508	0.00849019	-6.87999	0.000149608	0.116395
247	mmu-miR-6236|mmu-mir-6236	23.0649	45.8724	0.257437	0.00561203	-7.47726	0.000642815	0.202905
161	mmu-miR-6538|mmu-mir-6538	165.685	325.964	5.40618	0.0165852	-5.91396	0.000782412	0.202905
64	mmu-miR-5115|mmu-mir-5115	4377.01	8439.44	314.588	0.037276	-4.74561	0.0040781	0.79319
184	mmu-miR-5126|mmu-mir-5126	70.4199	134.919	5.92106	0.0438861	-4.51009	0.00739788	1
65	mmu-miR-6243|mmu-mir-6243	2400.88	4566.73	235.04	0.051468	-4.28018	0.00840388	1
239	mmu-miR-3968|mmu-mir-3968	21.0101	40.4756	1.54462	0.0381618	-4.71173	0.00929946	1
289	mmu-miR-5097|mmu-mir-5097	11.1797	21.587	0.772312	0.0357767	-4.80484	0.0141661	1
62	mmu-miR-5109|mmu-mir-5109	3590.51	6645.56	535.469	0.0805756	-3.63351	0.0219644	1
246	mmu-miR-2137|mmu-mir-2137	13.9819	25.9044	2.0595	0.0795038	-3.65283	0.039594	1
400	mmu-miR-136-3p|mmu-mir-136	2.69837	5.39675	0	0	#NAME?	0.0421347	1
297	mmu-miR-5100|mmu-mir-5100	9.67695	17.8093	1.54462	0.0867314	-3.5273	0.0557575	1
395	mmu-miR-3473a|mmu-mir-3473a	4.57484	8.6348	0.514874	0.0596278	-4.06787	0.0662725	1
90	mmu-miR-6240|mmu-mir-6240	676.711	1150.05	203.375	0.176841	-2.49948	0.102415	1
575	mmu-miR-1960|mmu-mir-1960	1.61902	3.23805	0	0	#NAME?	0.116422	1
274	mmu-miR-449c-5p|mmu-mir-449c	2.55726	4.85707	0.257437	0.0530025	-4.23779	0.118972	1
271	mmu-miR-1839-3p|mmu-mir-1839	9.78086	16.7299	2.83181	0.169266	-2.56263	0.145724	1
228	mmu-miR-3470b|mmu-mir-3470b	14.0611	23.7457	4.37643	0.184304	-2.43984	0.147394	1
403	mmu-miR-712-5p|mmu-mir-712	2.95581	5.39675	0.514874	0.0954046	-3.3898	0.158764	1
612	mmu-miR-6239|mmu-mir-6239	1.34919	2.69837	0	0	#NAME?	0.159621	1
156	mmu-miR-449a-5p|mmu-mir-449a	39.3189	64.2213	14.4165	0.224481	-2.15533	0.169144	1
351	mmu-miR-362-5p|mmu-mir-362	2.01758	3.77772	0.257437	0.0681461	-3.87522	0.183112	1
225	mmu-miR-411-5p|mmu-mir-411	18.1877	29.6821	6.69337	0.225502	-2.14879	0.188163	1
338	mmu-miR-3470a|mmu-mir-3470a	4.69115	8.09512	1.28719	0.159008	-2.65283	0.189053	1
177	mmu-miR-127-3p|mmu-mir-127	47.3148	76.0942	18.5355	0.243586	-2.0375	0.189404	1
60	mmu-miR-192-5p|mmu-mir-192	2000.14	3186.78	813.502	0.255274	-1.96988	0.19022	1
112	mmu-miR-151-5p|mmu-mir-151	206.692	329.202	84.182	0.255715	-1.96739	0.193579	1
131	mmu-miR-423-3p|mmu-mir-423	146.69	233.14	60.2403	0.258387	-1.95239	0.198094	1
226	mmu-miR-362-3p|mmu-mir-362	11.234	18.3489	4.119	0.224481	-2.15533	0.20715	1
439	mmu-miR-3112-5p|mmu-mir-3112	1.07935	2.1587	0	0	#NAME?	0.226452	1
461	mmu-miR-467c-5p|mmu-mir-467c	1.07935	2.1587	0	0	#NAME?	0.226452	1
599	mmu-miR-6395|mmu-mir-6395	1.07935	2.1587	0	0	#NAME?	0.226452	1
22	mmu-miR-144-3p|mmu-mir-144	16743.6	25977.2	7509.96	0.289098	-1.79037	0.231011	1
100	mmu-miR-148b-3p|mmu-mir-148b	432.387	667.578	197.197	0.295392	-1.7593	0.24034	1
277	mmu-miR-3969|mmu-mir-3969	8.68911	14.0315	3.34668	0.238511	-2.06787	0.240674	1
135	mmu-miR-15a-3p|mmu-mir-15a	116.513	180.251	52.7746	0.292783	-1.77209	0.241461	1
238	mmu-miR-1196-5p|mmu-mir-1196	6.95377	11.3332	2.57437	0.227154	-2.13826	0.2426	1
230	mmu-miR-326-3p|mmu-mir-326	15.3606	24.2854	6.43593	0.265013	-1.91587	0.244032	1
325	mmu-miR-434-3p|mmu-mir-434	5.21843	8.6348	1.80206	0.208697	-2.26051	0.244831	1
12	mmu-miR-142-5p|mmu-mir-142	26475.8	40587.3	12364.2	0.304632	-1.71486	0.250187	1
138	mmu-miR-27a-3p|mmu-mir-27a	104.611	160.823	48.3982	0.300941	-1.73245	0.252282	1
302	mmu-miR-674-3p|mmu-mir-674	4.55004	7.55545	1.54462	0.204438	-2.29026	0.254313	1
107	mmu-miR-98-5p|mmu-mir-98	322.318	493.263	151.373	0.306881	-1.70425	0.255146	1
324	mmu-miR-28c|mmu-mir-28a	2.81469	4.85707	0.772312	0.159008	-2.65283	0.258898	1
346	mmu-miR-671-5p|mmu-mir-671	2.81469	4.85707	0.772312	0.159008	-2.65283	0.258898	1
152	mmu-miR-223-3p|mmu-mir-223	64.5442	97.6811	31.4073	0.321529	-1.63698	0.282242	1
188	mmu-miR-23a-3p|mmu-mir-23a	26.4039	39.9359	12.8719	0.322313	-1.63347	0.298874	1
205	mmu-miR-99b-5p|mmu-mir-99b	7.21121	11.3332	3.08925	0.272584	-1.87522	0.299538	1
449	mmu-miR-3970|mmu-mir-3970	1.47791	2.69837	0.257437	0.0954046	-3.3898	0.301396	1
244	mmu-miR-5119|mmu-mir-5119	3.6118	5.93642	1.28719	0.216829	-2.20537	0.301711	1
319	mmu-miR-3068-3p|mmu-mir-3068	3.6118	5.93642	1.28719	0.216829	-2.20537	0.301711	1
154	mmu-miR-148b-5p|mmu-mir-148b	71.5771	106.856	36.2986	0.339698	-1.55768	0.30403	1
445	mmu-miR-3084-3p|mmu-mir-3084-1	2.54486	4.3174	0.772312	0.178884	-2.48291	0.305825	1
446	mmu-miR-3084-3p|mmu-mir-3084-2	2.54486	4.3174	0.772312	0.178884	-2.48291	0.305825	1
128	mmu-miR-128-3p|mmu-mir-128-2	180.834	268.218	93.4497	0.348409	-1.52115	0.308876	1
220	mmu-miR-1306-5p|mmu-mir-1306	14.5387	22.1267	6.9508	0.314137	-1.67053	0.30935	1
298	mmu-miR-450a-5p|mmu-mir-450a-2	5.07731	8.09512	2.0595	0.254412	-1.97476	0.309468	1
299	mmu-miR-450a-5p|mmu-mir-450a-1	5.07731	8.09512	2.0595	0.254412	-1.97476	0.309468	1
74	mmu-miR-182-5p|mmu-mir-182	29.8622	44.793	14.9314	0.333341	-1.58493	0.309822	1
132	mmu-miR-15b-3p|mmu-mir-15b	136.317	201.838	70.7952	0.350752	-1.51148	0.313139	1
66	mmu-miR-106b-5p|mmu-mir-106b	1327.58	1959.56	695.595	0.354975	-1.49421	0.313615	1
221	mmu-miR-3074-5p|mmu-mir-3074-1	14.2689	21.587	6.9508	0.32199	-1.63491	0.320288	1
222	mmu-miR-3074-5p|mmu-mir-3074-2	14.2689	21.587	6.9508	0.32199	-1.63491	0.320288	1
134	mmu-miR-143-3p|mmu-mir-143	95.9262	141.395	50.4577	0.356857	-1.48658	0.323069	1
81	mmu-miR-126-5p|mmu-mir-126	267.096	392.344	141.848	0.36154	-1.46777	0.324061	1
173	mmu-miR-1843b-5p|mmu-mir-1843b	44.5048	65.8403	23.1693	0.351902	-1.50675	0.325519	1
106	mmu-miR-363-3p|mmu-mir-363	10.2709	15.6506	4.89131	0.312532	-1.67792	0.325937	1
150	mmu-let-7d-3p|mmu-let-7d	88.8562	130.601	47.111	0.360724	-1.47103	0.32854	1
46	mmu-let-7f-5p|mmu-let-7f-1	4367.63	6384.35	2350.92	0.368231	-1.44132	0.329857	1
41	mmu-let-7f-5p|mmu-let-7f-2	4451.91	6494.99	2408.84	0.370877	-1.43099	0.333172	1
269	mmu-miR-532-3p|mmu-mir-532	7.73848	11.8728	3.60412	0.30356	-1.71995	0.334365	1
418	mmu-let-7b-3p|mmu-let-7b	0.809512	1.61902	0	0	#NAME?	0.334776	1
582	mmu-miR-702-3p|mmu-mir-702	0.809512	1.61902	0	0	#NAME?	0.334776	1
638	mmu-miR-26a-2-3p|mmu-mir-26a-2	0.809512	1.61902	0	0	#NAME?	0.334776	1
708	mmu-miR-200b-3p|mmu-mir-200b	0.809512	1.61902	0	0	#NAME?	0.334776	1
723	mmu-miR-666-5p|mmu-mir-666	0.809512	1.61902	0	0	#NAME?	0.334776	1
265	mmu-miR-28a-3p|mmu-mir-28a	1.87646	3.23805	0.514874	0.159008	-2.65283	0.340431	1
341	mmu-miR-3096b-5p|mmu-mir-3096a	1.87646	3.23805	0.514874	0.159008	-2.65283	0.340431	1
342	mmu-miR-3096b-5p|mmu-mir-3096b	1.87646	3.23805	0.514874	0.159008	-2.65283	0.340431	1
422	mmu-miR-1306-3p|mmu-mir-1306	1.87646	3.23805	0.514874	0.159008	-2.65283	0.340431	1
487	mmu-miR-434-5p|mmu-mir-434	1.87646	3.23805	0.514874	0.159008	-2.65283	0.340431	1
126	mmu-miR-128-3p|mmu-mir-128-1	195.224	283.869	106.579	0.375451	-1.4133	0.342543	1
304	mmu-miR-28a-5p|mmu-mir-28a	3.34197	5.39675	1.28719	0.238511	-2.06787	0.343348	1
204	mmu-miR-181c-3p|mmu-mir-181c	22.651	33.4598	11.8421	0.35392	-1.4985	0.343366	1
26	mmu-miR-144-5p|mmu-mir-144	14018.5	20289.6	7747.31	0.381836	-1.38897	0.346794	1
116	mmu-miR-532-5p|mmu-mir-532	240.875	349.17	132.58	0.379701	-1.39706	0.347155	1
25	mmu-miR-19b-3p|mmu-mir-19b-1	7379.59	4079.4	10679.8	2.61798	1.38845	0.356985	1
24	mmu-miR-19b-3p|mmu-mir-19b-2	7402.04	4092.89	10711.2	2.61702	1.38793	0.357168	1
83	mmu-miR-301a-3p|mmu-mir-301a	883.778	1271.47	496.081	0.390163	-1.35785	0.358009	1
294	mmu-miR-1927|mmu-mir-1927	6.00314	9.17447	2.83181	0.308662	-1.6959	0.363682	1
361	mmu-miR-879-5p|mmu-mir-879	2.27502	3.77772	0.772312	0.204438	-2.29026	0.36459	1
412	mmu-miR-409-3p|mmu-mir-409	2.27502	3.77772	0.772312	0.204438	-2.29026	0.36459	1
300	mmu-miR-1191|mmu-mir-1191	6.4017	9.71415	3.08925	0.318015	-1.65283	0.369662	1
145	mmu-miR-18a-5p|mmu-mir-18a	94.1041	134.919	53.2895	0.394975	-1.34017	0.371077	1
37	mmu-let-7i-5p|mmu-let-7i	5269.63	7518.75	3020.51	0.40173	-1.3157	0.37176	1
212	mmu-miR-330-5p|mmu-mir-330	16.6478	24.2854	9.0103	0.371018	-1.43044	0.376	1
75	mmu-let-7d-5p|mmu-let-7d	908.191	1291.98	524.4	0.405888	-1.30085	0.377629	1
251	mmu-miR-339-5p|mmu-mir-339	9.46143	14.0315	4.89131	0.348594	-1.52038	0.377679	1
113	mmu-let-7j|mmu-let-7j	292.227	416.089	168.364	0.404634	-1.30531	0.377801	1
266	mmu-miR-410-3p|mmu-mir-410	7.19881	10.7935	3.60412	0.333916	-1.58244	0.379706	1
263	mmu-miR-331-3p|mmu-mir-331	10.6571	15.6506	5.66362	0.361879	-1.46642	0.386939	1
54	mmu-miR-27b-3p|mmu-mir-27b	3217.24	4539.74	1894.74	0.417367	-1.26061	0.391325	1
93	mmu-miR-19a-3p|mmu-mir-19a	327.706	189.966	465.446	2.45016	1.29288	0.393934	1
409	mmu-miR-3096a-5p|mmu-mir-3096b	1.20807	2.1587	0.257437	0.119256	-3.06787	0.398698	1
419	mmu-miR-3096a-5p|mmu-mir-3096a	1.20807	2.1587	0.257437	0.119256	-3.06787	0.398698	1
566	mmu-miR-338-3p|mmu-mir-338	1.20807	2.1587	0.257437	0.119256	-3.06787	0.398698	1
583	mmu-miR-1934-5p|mmu-mir-1934	1.20807	2.1587	0.257437	0.119256	-3.06787	0.398698	1
589	mmu-miR-3473b|mmu-mir-3473b	1.20807	2.1587	0.257437	0.119256	-3.06787	0.398698	1
604	mmu-miR-382-5p|mmu-mir-382	1.20807	2.1587	0.257437	0.119256	-3.06787	0.398698	1
652	mmu-miR-1186a|mmu-mir-1186a	1.20807	2.1587	0.257437	0.119256	-3.06787	0.398698	1
248	mmu-miR-25-5p|mmu-mir-25	9.59014	14.0315	5.14874	0.366941	-1.44638	0.400112	1
250	mmu-miR-219-5p|mmu-mir-219-1	3.47069	5.39675	1.54462	0.286214	-1.80484	0.401976	1
180	mmu-let-7i-3p|mmu-let-7i	32.7312	46.412	19.0504	0.410461	-1.28468	0.404872	1
72	mmu-miR-106b-3p|mmu-mir-106b	995.09	1393.44	596.739	0.428249	-1.22348	0.405346	1
108	mmu-miR-29a-3p|mmu-mir-29a	239.805	336.217	143.393	0.426487	-1.22942	0.40553	1
84	mmu-miR-151-3p|mmu-mir-151	698.616	977.351	419.88	0.42961	-1.2189	0.407351	1
71	mmu-let-7c-5p|mmu-let-7c-1	1148.72	1603.91	693.536	0.432402	-1.20955	0.410385	1
70	mmu-let-7c-5p|mmu-let-7c-2	1158.65	1615.79	701.516	0.434164	-1.20369	0.412557	1
232	mmu-miR-350-5p|mmu-mir-350	11.9815	17.2696	6.69337	0.387581	-1.36743	0.412579	1
120	mmu-miR-328-3p|mmu-mir-328	221.422	309.234	133.61	0.432068	-1.21067	0.412694	1
172	mmu-miR-324-5p|mmu-mir-324	35.2512	49.6501	20.8524	0.419987	-1.25158	0.415148	1
96	mmu-miR-340-5p|mmu-mir-340	397.849	553.706	241.991	0.437038	-1.19417	0.417341	1
158	mmu-miR-32-5p|mmu-mir-32	61.0411	85.2686	36.8135	0.431736	-1.21178	0.421029	1
352	mmu-let-7f-2-3p|mmu-let-7f-2	1.60662	2.69837	0.514874	0.190809	-2.3898	0.425134	1
366	mmu-miR-5099|mmu-mir-5099	1.60662	2.69837	0.514874	0.190809	-2.3898	0.425134	1
402	mmu-miR-125b-2-3p|mmu-mir-125b-2	1.60662	2.69837	0.514874	0.190809	-2.3898	0.425134	1
217	mmu-miR-30d-3p|mmu-mir-30d	16.3656	23.206	9.52518	0.410461	-1.28468	0.42616	1
105	mmu-miR-10b-5p|mmu-mir-10b	92.6674	55.5865	129.748	2.33417	1.22291	0.427292	1
182	mmu-miR-1843a-5p|mmu-mir-1843a	29.6591	41.555	17.7632	0.427462	-1.22613	0.42821	1
183	mmu-miR-1843b-5p|mmu-mir-1843a	29.6591	41.555	17.7632	0.427462	-1.22613	0.42821	1
219	mmu-miR-22-5p|mmu-mir-22	12.1102	17.2696	6.9508	0.402488	-1.31298	0.430619	1
143	mmu-miR-21a-3p|mmu-mir-21a	83.0904	114.951	51.23	0.445669	-1.16595	0.435013	1
166	mmu-miR-345-5p|mmu-mir-345	55.3078	76.6338	33.9817	0.44343	-1.17322	0.436671	1
267	mmu-miR-19a-5p|mmu-mir-19a	7.45625	10.7935	4.119	0.381618	-1.3898	0.437365	1
160	mmu-let-7e-5p|mmu-let-7e	42.0143	58.2849	25.7437	0.441688	-1.1789	0.438661	1
155	mmu-miR-425-3p|mmu-mir-425	76.7011	105.776	47.6259	0.450251	-1.1512	0.441368	1
80	mmu-miR-484|mmu-mir-484	702.516	962.24	442.792	0.460168	-1.11977	0.444935	1
364	mmu-miR-381-3p|mmu-mir-381	2.40374	3.77772	1.02975	0.272584	-1.87522	0.447214	1
322	mmu-miR-499-5p|mmu-mir-499	2.80229	4.3174	1.28719	0.298139	-1.74594	0.452475	1
130	mmu-miR-222-3p|mmu-mir-222	118.408	161.902	74.9142	0.462712	-1.11181	0.453233	1
330	mmu-miR-300-3p|mmu-mir-300	3.5994	5.39675	1.80206	0.333916	-1.58244	0.458517	1
124	mmu-miR-16-2-3p|mmu-mir-16-2	115.207	157.045	73.3696	0.467187	-1.09793	0.458854	1
317	mmu-miR-203-3p|mmu-mir-203	3.99796	5.93642	2.0595	0.346926	-1.5273	0.46032	1
157	mmu-miR-17-3p|mmu-mir-17	70.0295	95.5224	44.5366	0.466243	-1.10085	0.461789	1
286	mmu-miR-340-3p|mmu-mir-340	5.19363	7.55545	2.83181	0.374804	-1.41579	0.463434	1
153	mmu-miR-16-1-3p|mmu-mir-16-1	90.0861	122.506	57.6659	0.470719	-1.08706	0.464912	1
136	mmu-miR-31-5p|mmu-mir-31	55.4117	75.5545	35.2689	0.466801	-1.09912	0.46519	1
256	mmu-miR-130b-5p|mmu-mir-130b	9.17919	12.9522	5.40618	0.417395	-1.26051	0.466039	1
240	mmu-miR-3096a-3p|mmu-mir-3096b	9.57774	13.4919	5.66362	0.41978	-1.25229	0.4661	1
241	mmu-miR-3096b-3p|mmu-mir-3096b	9.57774	13.4919	5.66362	0.41978	-1.25229	0.4661	1
242	mmu-miR-3096a-3p|mmu-mir-3096a	9.57774	13.4919	5.66362	0.41978	-1.25229	0.4661	1
243	mmu-miR-3096b-3p|mmu-mir-3096a	9.57774	13.4919	5.66362	0.41978	-1.25229	0.4661	1
215	mmu-miR-23b-3p|mmu-mir-23b	14.759	20.5076	9.0103	0.439363	-1.18651	0.466232	1
31	mmu-miR-26a-5p|mmu-mir-26a-1	6834.92	9236	4433.84	0.480061	-1.05871	0.46818	1
30	mmu-miR-26a-5p|mmu-mir-26a-2	6835.18	9236	4434.36	0.480117	-1.05854	0.468248	1
144	mmu-miR-126-3p|mmu-mir-126	39.5982	53.9675	25.2288	0.467482	-1.09702	0.471172	1
85	mmu-miR-221-3p|mmu-mir-221	608.263	820.845	395.681	0.482041	-1.05277	0.471684	1
68	mmu-miR-148a-3p|mmu-mir-148a	1149.92	1549.41	750.429	0.484333	-1.04593	0.473881	1
190	mmu-miR-877-5p|mmu-mir-877	17.625	10.7935	24.4565	2.26586	1.18006	0.482842	1
123	mmu-miR-1839-5p|mmu-mir-1839	209.578	281.171	137.986	0.490757	-1.02692	0.484487	1
47	mmu-miR-26b-5p|mmu-mir-26b	4471.23	5980.14	2962.33	0.495362	-1.01345	0.48668	1
175	mmu-miR-541-5p|mmu-mir-541	48.0842	64.761	31.4073	0.484973	-1.04402	0.489096	1
229	mmu-miR-501-3p|mmu-mir-501	8.5108	11.8728	5.14874	0.433657	-1.20537	0.491194	1
40	mmu-miR-15a-5p|mmu-mir-15a	4148.91	5531.67	2766.16	0.500059	-0.999828	0.492323	1
55	mmu-miR-15b-5p|mmu-mir-15b	2396.11	3193.8	1598.43	0.500479	-0.998619	0.492955	1
11	mmu-miR-22-3p|mmu-mir-22	25029.8	33353	16706.6	0.500904	-0.997394	0.493186	1
164	mmu-miR-146a-5p|mmu-mir-146a	24.7105	33.4598	15.9611	0.477023	-1.06787	0.493309	1
117	mmu-miR-1198-5p|mmu-mir-1198	246.453	328.662	164.245	0.499738	-1.00076	0.494733	1
186	mmu-miR-361-5p|mmu-mir-361	21.9206	29.6821	14.159	0.477023	-1.06787	0.496834	1
283	mmu-miR-148a-5p|mmu-mir-148a	5.7209	8.09512	3.34668	0.41342	-1.27432	0.500738	1
94	mmu-miR-3107-3p|mmu-mir-486	435.079	577.452	292.706	0.506892	-0.980248	0.50199	1
95	mmu-miR-486-3p|mmu-mir-486	435.079	577.452	292.706	0.506892	-0.980248	0.50199	1
58	mmu-miR-101a-3p|mmu-mir-101a	1740.41	2308.19	1172.63	0.508029	-0.977018	0.502085	1
59	mmu-miR-101c|mmu-mir-101a	1740.14	2307.65	1172.63	0.508148	-0.976681	0.502226	1
91	mmu-miR-141-3p|mmu-mir-141	356.871	473.295	240.446	0.508027	-0.977024	0.503707	1
193	mmu-miR-466i-5p|mmu-mir-466i	2.47045	1.07935	3.86156	3.57767	1.83902	0.510664	1
194	mmu-miR-466i-5p|mmu-mir-466k	2.47045	1.07935	3.86156	3.57767	1.83902	0.510664	1
118	mmu-miR-130b-3p|mmu-mir-130b	231.234	304.916	157.552	0.516704	-0.952589	0.515112	1
253	mmu-miR-1947-5p|mmu-mir-1947	8.63951	11.8728	5.40618	0.45534	-1.13498	0.516147	1
78	mmu-miR-421-3p|mmu-mir-421	823.341	1083.67	563.015	0.519546	-0.944676	0.516222	1
318	mmu-miR-1968-5p|mmu-mir-1968	3.32957	4.85707	1.80206	0.371018	-1.43044	0.51626	1
337	mmu-let-7f-1-3p|mmu-let-7f-1	3.32957	4.85707	1.80206	0.371018	-1.43044	0.51626	1
203	mmu-miR-1954|mmu-mir-1954	17.2666	23.206	11.3272	0.488116	-1.0347	0.5183	1
169	mmu-miR-101c|mmu-mir-101c	34.5209	45.8724	23.1693	0.505083	-0.985408	0.518785	1
141	mmu-miR-652-3p|mmu-mir-652	93.715	123.586	63.8444	0.516601	-0.952877	0.519543	1
295	mmu-miR-500-3p|mmu-mir-500	2.93101	4.3174	1.54462	0.357767	-1.48291	0.520087	1
421	mmu-miR-574-5p|mmu-mir-574	0.539675	1.07935	0	0	#NAME?	0.520102	1
585	mmu-miR-3076-3p|mmu-mir-3076	0.539675	1.07935	0	0	#NAME?	0.520102	1
622	mmu-miR-199a-5p|mmu-mir-199a-2	0.539675	1.07935	0	0	#NAME?	0.520102	1
623	mmu-miR-199a-5p|mmu-mir-199a-1	0.539675	1.07935	0	0	#NAME?	0.520102	1
630	mmu-miR-134-5p|mmu-mir-134	0.539675	1.07935	0	0	#NAME?	0.520102	1
637	mmu-miR-669c-5p|mmu-mir-669c	0.539675	1.07935	0	0	#NAME?	0.520102	1
641	mmu-miR-5615-5p|mmu-mir-5615-2	0.539675	1.07935	0	0	#NAME?	0.520102	1
645	mmu-miR-1194|mmu-mir-1194	0.539675	1.07935	0	0	#NAME?	0.520102	1
647	mmu-miR-5615-5p|mmu-mir-5615-1	0.539675	1.07935	0	0	#NAME?	0.520102	1
660	mmu-miR-147-3p|mmu-mir-147	0.539675	1.07935	0	0	#NAME?	0.520102	1
685	mmu-miR-297a-3p|mmu-mir-297b	0.539675	1.07935	0	0	#NAME?	0.520102	1
697	mmu-miR-297a-3p|mmu-mir-297c	0.539675	1.07935	0	0	#NAME?	0.520102	1
698	mmu-miR-297c-3p|mmu-mir-297c	0.539675	1.07935	0	0	#NAME?	0.520102	1
699	mmu-miR-297c-3p|mmu-mir-297b	0.539675	1.07935	0	0	#NAME?	0.520102	1
702	mmu-miR-297c-3p|mmu-mir-297a-4	0.539675	1.07935	0	0	#NAME?	0.520102	1
703	mmu-miR-297c-3p|mmu-mir-297a-3	0.539675	1.07935	0	0	#NAME?	0.520102	1
706	mmu-miR-297b-3p|mmu-mir-297a-3	0.539675	1.07935	0	0	#NAME?	0.520102	1
707	mmu-miR-297b-3p|mmu-mir-297a-4	0.539675	1.07935	0	0	#NAME?	0.520102	1
714	mmu-miR-297a-3p|mmu-mir-297a-3	0.539675	1.07935	0	0	#NAME?	0.520102	1
717	mmu-miR-297b-3p|mmu-mir-297b	0.539675	1.07935	0	0	#NAME?	0.520102	1
718	mmu-miR-297b-3p|mmu-mir-297c	0.539675	1.07935	0	0	#NAME?	0.520102	1
725	mmu-miR-297a-3p|mmu-mir-297a-4	0.539675	1.07935	0	0	#NAME?	0.520102	1
731	mmu-miR-19b-1-5p|mmu-mir-19b-1	0.539675	1.07935	0	0	#NAME?	0.520102	1
736	mmu-miR-879-3p|mmu-mir-879	0.539675	1.07935	0	0	#NAME?	0.520102	1
744	mmu-miR-682|mmu-mir-682	0.539675	1.07935	0	0	#NAME?	0.520102	1
764	mmu-miR-875-5p|mmu-mir-875	0.539675	1.07935	0	0	#NAME?	0.520102	1
774	mmu-miR-690|mmu-mir-690	0.539675	1.07935	0	0	#NAME?	0.520102	1
805	mmu-miR-692|mmu-mir-692-2	0.539675	1.07935	0	0	#NAME?	0.520102	1
806	mmu-miR-692|mmu-mir-692-3	0.539675	1.07935	0	0	#NAME?	0.520102	1
807	mmu-miR-692|mmu-mir-692-1	0.539675	1.07935	0	0	#NAME?	0.520102	1
87	mmu-miR-124-3p|mmu-mir-124-1	180.771	237.457	124.085	0.522557	-0.93634	0.522893	1
88	mmu-miR-124-3p|mmu-mir-124-3	180.771	237.457	124.085	0.522557	-0.93634	0.522893	1
89	mmu-miR-124-3p|mmu-mir-124-2	180.771	237.457	124.085	0.522557	-0.93634	0.522893	1
237	mmu-miR-3963|mmu-mir-3963	2.53245	3.77772	1.28719	0.340731	-1.5533	0.524402	1
82	mmu-miR-17-5p|mmu-mir-17	674.049	882.908	465.189	0.526883	-0.924446	0.525073	1
345	mmu-miR-122-5p|mmu-mir-122	0.772312	0	1.54462	Inf	Inf	0.527506	1
23	mmu-miR-25-3p|mmu-mir-25	14858	19407.8	10308.3	0.531142	-0.912829	0.529059	1
79	mmu-let-7b-5p|mmu-let-7b	575.526	751.767	399.285	0.531129	-0.912866	0.530247	1
447	mmu-miR-128-1-5p|mmu-mir-128-1	1.73534	2.69837	0.772312	0.286214	-1.80484	0.534313	1
127	mmu-miR-130a-3p|mmu-mir-130a	119.829	156.506	83.1522	0.531305	-0.912389	0.535175	1
176	mmu-miR-676-3p|mmu-mir-676	34.907	45.8724	23.9417	0.521919	-0.938102	0.53835	1
3	mmu-miR-486-5p|mmu-mir-3107	784387	1.019e+06	549769	0.539516	-0.890263	0.538819	1
4	mmu-miR-3107-5p|mmu-mir-3107	784387	1.019e+06	549769	0.539516	-0.890263	0.538819	1
1	mmu-miR-3107-5p|mmu-mir-486	786278	1.0214e+06	551151	0.539601	-0.890036	0.538918	1
2	mmu-miR-486-5p|mmu-mir-486	786278	1.0214e+06	551151	0.539601	-0.890036	0.538918	1
436	mmu-miR-106a-5p|mmu-mir-106a	1.33679	2.1587	0.514874	0.238511	-2.06787	0.538967	1
580	mmu-miR-3069-3p|mmu-mir-3069	1.33679	2.1587	0.514874	0.238511	-2.06787	0.538967	1
640	mmu-miR-714|mmu-mir-714	0.938231	1.61902	0.257437	0.159008	-2.65283	0.540009	1
644	mmu-miR-32-3p|mmu-mir-32	0.938231	1.61902	0.257437	0.159008	-2.65283	0.540009	1
659	mmu-miR-543-3p|mmu-mir-543	0.938231	1.61902	0.257437	0.159008	-2.65283	0.540009	1
301	mmu-miR-505-3p|mmu-mir-505	5.45107	7.55545	3.34668	0.44295	-1.17479	0.540885	1
292	mmu-miR-3061-3p|mmu-mir-3061	5.05251	7.01577	3.08925	0.440329	-1.18335	0.545757	1
73	mmu-miR-101b-3p|mmu-mir-101b	1084.25	1402.61	765.876	0.546034	-0.872937	0.547075	1
6	mmu-miR-451a|mmu-mir-451a	135478	175185	95771.3	0.546685	-0.871218	0.547178	1
32	mmu-miR-140-3p|mmu-mir-140	7025.57	9080.03	4971.11	0.547478	-0.869128	0.548195	1
111	mmu-miR-320-3p|mmu-mir-320	213.457	276.314	150.601	0.545036	-0.875577	0.548589	1
195	mmu-miR-7a-1-3p|mmu-mir-7a-1	16.3284	21.587	11.0698	0.512799	-0.963533	0.549418	1
262	mmu-miR-138-5p|mmu-mir-138-2	7.57256	10.2538	4.89131	0.477023	-1.06787	0.551428	1
223	mmu-miR-20b-5p|mmu-mir-20b	4.2554	5.93642	2.57437	0.433657	-1.20537	0.557656	1
291	mmu-miR-1983|mmu-mir-1983	4.2554	5.93642	2.57437	0.433657	-1.20537	0.557656	1
44	mmu-miR-103-3p|mmu-mir-103-2	3610.7	4633.65	2587.76	0.558471	-0.840445	0.561015	1
45	mmu-miR-103-3p|mmu-mir-103-1	3609.37	4631.49	2587.24	0.55862	-0.84006	0.561187	1
235	mmu-miR-1964-3p|mmu-mir-1964	6.13658	3.77772	8.49543	2.24882	1.16917	0.564303	1
187	mmu-miR-350-3p|mmu-mir-350	24.9431	32.3805	17.5057	0.540626	-0.887298	0.567703	1
284	mmu-miR-700-5p|mmu-mir-700	5.97834	8.09512	3.86156	0.477023	-1.06787	0.571497	1
114	mmu-miR-183-5p|mmu-mir-183	3.45829	4.85707	2.0595	0.42402	-1.23779	0.573683	1
171	mmu-miR-872-5p|mmu-mir-872	45.4897	58.2849	32.6945	0.560943	-0.834073	0.578844	1
14	mmu-let-7a-5p|mmu-let-7a-1	8727.48	11079.5	6375.43	0.575425	-0.797301	0.580332	1
76	mmu-miR-425-5p|mmu-mir-425	780.147	990.843	569.451	0.574714	-0.799085	0.580337	1
15	mmu-let-7a-5p|mmu-let-7a-2	8724.66	11074.7	6374.66	0.575607	-0.796843	0.58054	1
34	mmu-miR-7a-5p|mmu-mir-7a-1	2193.84	1578.01	2809.67	1.78052	0.832295	0.584404	1
170	mmu-miR-7b-5p|mmu-mir-7b	14.2535	9.71415	18.7929	1.93459	0.95203	0.584882	1
278	mmu-miR-20a-3p|mmu-mir-20a	2.21302	1.07935	3.34668	3.10065	1.63257	0.586631	1
53	mmu-let-7g-5p|mmu-let-7g	2517.47	3181.38	1853.55	0.582623	-0.779365	0.588707	1
9	mmu-miR-16-5p|mmu-mir-16-2	90157.6	113822	66493.5	0.584189	-0.775492	0.590213	1
8	mmu-miR-16-5p|mmu-mir-16-1	90294.7	113961	66628.3	0.584659	-0.774332	0.590745	1
36	mmu-miR-7a-5p|mmu-mir-7a-2	2106.13	1525.12	2687.13	1.76191	0.817142	0.591484	1
394	mmu-miR-301a-5p|mmu-mir-301a	2.66117	3.77772	1.54462	0.408877	-1.29026	0.596495	1
27	mmu-miR-93-5p|mmu-mir-93	10587.8	13316.5	7859.04	0.590174	-0.760787	0.59703	1
149	mmu-miR-3107-3p|mmu-mir-3107	77.2874	97.6811	56.8936	0.582442	-0.779813	0.597086	1
28	mmu-miR-191-5p|mmu-mir-191	7338.42	9228.44	5448.4	0.590392	-0.760254	0.597305	1
122	mmu-miR-133b-3p|mmu-mir-133b	69.5985	87.967	51.23	0.582378	-0.779973	0.597977	1
104	mmu-miR-140-5p|mmu-mir-140	331.627	416.629	246.625	0.591953	-0.756445	0.601039	1
17	mmu-miR-30e-5p|mmu-mir-30e	14625.4	18301.5	10949.3	0.598276	-0.741117	0.606114	1
13	mmu-miR-30a-5p|mmu-mir-30a	21403.7	26770	16037.3	0.599077	-0.739187	0.606996	1
207	mmu-miR-301b-3p|mmu-mir-301b	22.9379	29.1424	16.7334	0.574194	-0.80039	0.607936	1
16	mmu-miR-92a-3p|mmu-mir-92a-1	18332.5	22875.2	13789.9	0.602831	-0.730174	0.611198	1
356	mmu-miR-421-5p|mmu-mir-421	2.26262	3.23805	1.28719	0.397519	-1.3309	0.611992	1
137	mmu-miR-30a-3p|mmu-mir-30a	87.9988	110.094	65.9039	0.598617	-0.740295	0.614131	1
311	mmu-miR-3082-3p|mmu-mir-3082	3.98556	5.39675	2.57437	0.477023	-1.06787	0.615009	1
10	mmu-miR-100-5p|mmu-mir-100	5109.55	6344.42	3874.69	0.610724	-0.711408	0.620077	1
86	mmu-miR-20a-5p|mmu-mir-20a	471.564	585.547	357.58	0.610677	-0.711518	0.621325	1
35	mmu-miR-30d-5p|mmu-mir-30d	5751.28	7120.47	4382.1	0.615422	-0.700351	0.625265	1
77	mmu-miR-423-5p|mmu-mir-423	716.367	887.225	545.509	0.614849	-0.701697	0.625453	1
29	mmu-miR-92a-3p|mmu-mir-92a-2	6367.6	7860.36	4874.83	0.620179	-0.689244	0.630501	1
347	mmu-miR-1930-5p|mmu-mir-1930	1.86406	2.69837	1.02975	0.381618	-1.3898	0.631754	1
365	mmu-miR-190b-5p|mmu-mir-190b	1.86406	2.69837	1.02975	0.381618	-1.3898	0.631754	1
386	mmu-miR-298-5p|mmu-mir-298	1.86406	2.69837	1.02975	0.381618	-1.3898	0.631754	1
260	mmu-miR-138-5p|mmu-mir-138-1	7.95872	10.2538	5.66362	0.552342	-0.856366	0.632565	1
61	mmu-miR-107-3p|mmu-mir-107	1395.77	1717.25	1074.29	0.625586	-0.676719	0.636816	1
33	mmu-miR-21a-5p|mmu-mir-21a	5661.28	6945.62	4376.95	0.630174	-0.666178	0.641477	1
97	mmu-miR-146b-5p|mmu-mir-146b	255.503	313.551	197.454	0.629736	-0.667182	0.643468	1
258	mmu-miR-26b-3p|mmu-mir-26b	4.51283	5.93642	3.08925	0.520388	-0.942339	0.647952	1
287	mmu-miR-1843b-3p|mmu-mir-1843b	4.51283	5.93642	3.08925	0.520388	-0.942339	0.647952	1
110	mmu-miR-210-3p|mmu-mir-210	276.27	337.836	214.703	0.635522	-0.653985	0.64957	1
236	mmu-miR-378a-5p|mmu-mir-378a	8.48599	10.7935	6.17849	0.572427	-0.804836	0.649957	1
233	mmu-miR-542-3p|mmu-mir-542	9.81038	12.4125	7.20824	0.580723	-0.784077	0.649999	1
51	mmu-miR-133a-3p|mmu-mir-133a-1	1009.06	1228.3	789.817	0.643017	-0.637072	0.655967	1
52	mmu-miR-133a-3p|mmu-mir-133a-2	1009.06	1228.3	789.817	0.643017	-0.637072	0.655967	1
227	mmu-miR-503-5p|mmu-mir-503	10.7362	13.4919	7.98055	0.591508	-0.75753	0.656588	1
255	mmu-miR-186-3p|mmu-mir-186	4.83699	3.23805	6.43593	1.98759	0.991024	0.657027	1
359	mmu-miR-5121|mmu-mir-5121	1.46551	2.1587	0.772312	0.357767	-1.48291	0.657931	1
448	mmu-miR-3058-5p|mmu-mir-3058	1.46551	2.1587	0.772312	0.357767	-1.48291	0.657931	1
296	mmu-miR-1943-5p|mmu-mir-1943	4.11428	5.39675	2.83181	0.524725	-0.930366	0.662874	1
39	mmu-miR-1a-3p|mmu-mir-1a-1	1853.4	1438.77	2268.02	1.57636	0.656595	0.668775	1
38	mmu-miR-1a-3p|mmu-mir-1a-2	1853.8	1439.31	2268.28	1.57595	0.656218	0.668961	1
98	mmu-miR-374b-5p|mmu-mir-374b	250.866	302.218	199.514	0.660165	-0.5991	0.676282	1
99	mmu-miR-374c-5p|mmu-mir-374b	250.596	301.678	199.514	0.661346	-0.596522	0.67754	1
329	mmu-miR-205-5p|mmu-mir-205	1.95558	1.07935	2.83181	2.62363	1.39156	0.678351	1
349	mmu-let-7g-3p|mmu-let-7g	2.39134	3.23805	1.54462	0.477023	-1.06787	0.688231	1
293	mmu-miR-1981-3p|mmu-mir-1981	4.64155	5.93642	3.34668	0.563754	-0.826862	0.690534	1
451	mmu-miR-466a-3p|mmu-mir-466b-2	1.06695	1.61902	0.514874	0.318015	-1.65283	0.694562	1
452	mmu-miR-466a-3p|mmu-mir-466b-1	1.06695	1.61902	0.514874	0.318015	-1.65283	0.694562	1
453	mmu-miR-466a-3p|mmu-mir-466b-6	1.06695	1.61902	0.514874	0.318015	-1.65283	0.694562	1
454	mmu-miR-466a-3p|mmu-mir-466b-7	1.06695	1.61902	0.514874	0.318015	-1.65283	0.694562	1
455	mmu-miR-466a-3p|mmu-mir-466b-4	1.06695	1.61902	0.514874	0.318015	-1.65283	0.694562	1
456	mmu-miR-466a-3p|mmu-mir-466b-5	1.06695	1.61902	0.514874	0.318015	-1.65283	0.694562	1
457	mmu-miR-466a-3p|mmu-mir-466c-1	1.06695	1.61902	0.514874	0.318015	-1.65283	0.694562	1
458	mmu-miR-466p-3p|mmu-mir-466p	1.06695	1.61902	0.514874	0.318015	-1.65283	0.694562	1
459	mmu-miR-466p-3p|mmu-mir-466e	1.06695	1.61902	0.514874	0.318015	-1.65283	0.694562	1
460	mmu-miR-466p-3p|mmu-mir-466a	1.06695	1.61902	0.514874	0.318015	-1.65283	0.694562	1
462	mmu-miR-466a-3p|mmu-mir-466e	1.06695	1.61902	0.514874	0.318015	-1.65283	0.694562	1
463	mmu-miR-466b-3p|mmu-mir-466e	1.06695	1.61902	0.514874	0.318015	-1.65283	0.694562	1
464	mmu-miR-466b-3p|mmu-mir-466b-1	1.06695	1.61902	0.514874	0.318015	-1.65283	0.694562	1
465	mmu-miR-466b-3p|mmu-mir-466b-2	1.06695	1.61902	0.514874	0.318015	-1.65283	0.694562	1
466	mmu-miR-466b-3p|mmu-mir-466b-5	1.06695	1.61902	0.514874	0.318015	-1.65283	0.694562	1
467	mmu-miR-466b-3p|mmu-mir-466b-4	1.06695	1.61902	0.514874	0.318015	-1.65283	0.694562	1
468	mmu-miR-466b-3p|mmu-mir-466b-7	1.06695	1.61902	0.514874	0.318015	-1.65283	0.694562	1
469	mmu-miR-466b-3p|mmu-mir-466b-8	1.06695	1.61902	0.514874	0.318015	-1.65283	0.694562	1
471	mmu-miR-466c-3p|mmu-mir-466b-8	1.06695	1.61902	0.514874	0.318015	-1.65283	0.694562	1
472	mmu-miR-466c-3p|mmu-mir-466b-4	1.06695	1.61902	0.514874	0.318015	-1.65283	0.694562	1
473	mmu-miR-466c-3p|mmu-mir-466b-5	1.06695	1.61902	0.514874	0.318015	-1.65283	0.694562	1
474	mmu-miR-466c-3p|mmu-mir-466b-6	1.06695	1.61902	0.514874	0.318015	-1.65283	0.694562	1
475	mmu-miR-466c-3p|mmu-mir-466b-2	1.06695	1.61902	0.514874	0.318015	-1.65283	0.694562	1
476	mmu-miR-466e-3p|mmu-mir-466c-2	1.06695	1.61902	0.514874	0.318015	-1.65283	0.694562	1
477	mmu-miR-466e-3p|mmu-mir-466c-1	1.06695	1.61902	0.514874	0.318015	-1.65283	0.694562	1
478	mmu-miR-466e-3p|mmu-mir-466a	1.06695	1.61902	0.514874	0.318015	-1.65283	0.694562	1
479	mmu-miR-466e-3p|mmu-mir-466b-8	1.06695	1.61902	0.514874	0.318015	-1.65283	0.694562	1
480	mmu-miR-466e-3p|mmu-mir-466b-5	1.06695	1.61902	0.514874	0.318015	-1.65283	0.694562	1
481	mmu-miR-466e-3p|mmu-mir-466b-2	1.06695	1.61902	0.514874	0.318015	-1.65283	0.694562	1
482	mmu-miR-466e-3p|mmu-mir-466b-1	1.06695	1.61902	0.514874	0.318015	-1.65283	0.694562	1
483	mmu-miR-466a-3p|mmu-mir-466b-8	1.06695	1.61902	0.514874	0.318015	-1.65283	0.694562	1
484	mmu-miR-466c-3p|mmu-mir-466b-7	1.06695	1.61902	0.514874	0.318015	-1.65283	0.694562	1
485	mmu-miR-466c-3p|mmu-mir-466b-1	1.06695	1.61902	0.514874	0.318015	-1.65283	0.694562	1
486	mmu-miR-466a-3p|mmu-mir-466a	1.06695	1.61902	0.514874	0.318015	-1.65283	0.694562	1
488	mmu-miR-466a-3p|mmu-mir-466p	1.06695	1.61902	0.514874	0.318015	-1.65283	0.694562	1
489	mmu-miR-466c-3p|mmu-mir-466e	1.06695	1.61902	0.514874	0.318015	-1.65283	0.694562	1
490	mmu-miR-466c-3p|mmu-mir-466a	1.06695	1.61902	0.514874	0.318015	-1.65283	0.694562	1
491	mmu-miR-466b-3p|mmu-mir-466b-6	1.06695	1.61902	0.514874	0.318015	-1.65283	0.694562	1
492	mmu-miR-466c-3p|mmu-mir-466p	1.06695	1.61902	0.514874	0.318015	-1.65283	0.694562	1
493	mmu-miR-466b-3p|mmu-mir-466c-2	1.06695	1.61902	0.514874	0.318015	-1.65283	0.694562	1
494	mmu-miR-466b-3p|mmu-mir-466c-1	1.06695	1.61902	0.514874	0.318015	-1.65283	0.694562	1
495	mmu-miR-466p-3p|mmu-mir-466c-2	1.06695	1.61902	0.514874	0.318015	-1.65283	0.694562	1
496	mmu-miR-466p-3p|mmu-mir-466c-1	1.06695	1.61902	0.514874	0.318015	-1.65283	0.694562	1
497	mmu-miR-466c-3p|mmu-mir-466c-1	1.06695	1.61902	0.514874	0.318015	-1.65283	0.694562	1
498	mmu-miR-466b-3p|mmu-mir-466a	1.06695	1.61902	0.514874	0.318015	-1.65283	0.694562	1
499	mmu-miR-466b-3p|mmu-mir-466p	1.06695	1.61902	0.514874	0.318015	-1.65283	0.694562	1
500	mmu-miR-466e-3p|mmu-mir-466b-6	1.06695	1.61902	0.514874	0.318015	-1.65283	0.694562	1
501	mmu-miR-466e-3p|mmu-mir-466b-7	1.06695	1.61902	0.514874	0.318015	-1.65283	0.694562	1
502	mmu-miR-466e-3p|mmu-mir-466b-4	1.06695	1.61902	0.514874	0.318015	-1.65283	0.694562	1
503	mmu-miR-466c-3p|mmu-mir-466c-2	1.06695	1.61902	0.514874	0.318015	-1.65283	0.694562	1
504	mmu-miR-466e-3p|mmu-mir-466p	1.06695	1.61902	0.514874	0.318015	-1.65283	0.694562	1
505	mmu-miR-466e-3p|mmu-mir-466e	1.06695	1.61902	0.514874	0.318015	-1.65283	0.694562	1
506	mmu-miR-466p-3p|mmu-mir-466b-7	1.06695	1.61902	0.514874	0.318015	-1.65283	0.694562	1
507	mmu-miR-466p-3p|mmu-mir-466b-6	1.06695	1.61902	0.514874	0.318015	-1.65283	0.694562	1
508	mmu-miR-466p-3p|mmu-mir-466b-5	1.06695	1.61902	0.514874	0.318015	-1.65283	0.694562	1
509	mmu-miR-466p-3p|mmu-mir-466b-4	1.06695	1.61902	0.514874	0.318015	-1.65283	0.694562	1
510	mmu-miR-466p-3p|mmu-mir-466b-2	1.06695	1.61902	0.514874	0.318015	-1.65283	0.694562	1
511	mmu-miR-466p-3p|mmu-mir-466b-1	1.06695	1.61902	0.514874	0.318015	-1.65283	0.694562	1
512	mmu-miR-466p-3p|mmu-mir-466b-8	1.06695	1.61902	0.514874	0.318015	-1.65283	0.694562	1
513	mmu-miR-466a-3p|mmu-mir-466c-2	1.06695	1.61902	0.514874	0.318015	-1.65283	0.694562	1
524	mmu-miR-467b-5p|mmu-mir-467a-6	1.06695	1.61902	0.514874	0.318015	-1.65283	0.694562	1
532	mmu-miR-467b-5p|mmu-mir-467b	1.06695	1.61902	0.514874	0.318015	-1.65283	0.694562	1
535	mmu-miR-467b-5p|mmu-mir-467a-1	1.06695	1.61902	0.514874	0.318015	-1.65283	0.694562	1
536	mmu-miR-467b-5p|mmu-mir-467a-2	1.06695	1.61902	0.514874	0.318015	-1.65283	0.694562	1
537	mmu-miR-467b-5p|mmu-mir-467a-3	1.06695	1.61902	0.514874	0.318015	-1.65283	0.694562	1
538	mmu-miR-467b-5p|mmu-mir-467a-4	1.06695	1.61902	0.514874	0.318015	-1.65283	0.694562	1
539	mmu-miR-467b-5p|mmu-mir-467a-5	1.06695	1.61902	0.514874	0.318015	-1.65283	0.694562	1
540	mmu-miR-467b-5p|mmu-mir-467a-7	1.06695	1.61902	0.514874	0.318015	-1.65283	0.694562	1
541	mmu-miR-467b-5p|mmu-mir-467a-8	1.06695	1.61902	0.514874	0.318015	-1.65283	0.694562	1
542	mmu-miR-467b-5p|mmu-mir-467a-9	1.06695	1.61902	0.514874	0.318015	-1.65283	0.694562	1
543	mmu-miR-467a-5p|mmu-mir-467b	1.06695	1.61902	0.514874	0.318015	-1.65283	0.694562	1
544	mmu-miR-467a-5p|mmu-mir-467a-10	1.06695	1.61902	0.514874	0.318015	-1.65283	0.694562	1
547	mmu-miR-467a-5p|mmu-mir-467a-3	1.06695	1.61902	0.514874	0.318015	-1.65283	0.694562	1
548	mmu-miR-467a-5p|mmu-mir-467a-8	1.06695	1.61902	0.514874	0.318015	-1.65283	0.694562	1
549	mmu-miR-467a-5p|mmu-mir-467a-2	1.06695	1.61902	0.514874	0.318015	-1.65283	0.694562	1
550	mmu-miR-467a-5p|mmu-mir-467a-7	1.06695	1.61902	0.514874	0.318015	-1.65283	0.694562	1
555	mmu-miR-467b-5p|mmu-mir-467a-10	1.06695	1.61902	0.514874	0.318015	-1.65283	0.694562	1
558	mmu-miR-467a-5p|mmu-mir-467a-9	1.06695	1.61902	0.514874	0.318015	-1.65283	0.694562	1
559	mmu-miR-467a-5p|mmu-mir-467a-1	1.06695	1.61902	0.514874	0.318015	-1.65283	0.694562	1
560	mmu-miR-467a-5p|mmu-mir-467a-6	1.06695	1.61902	0.514874	0.318015	-1.65283	0.694562	1
561	mmu-miR-467a-5p|mmu-mir-467a-5	1.06695	1.61902	0.514874	0.318015	-1.65283	0.694562	1
562	mmu-miR-467a-5p|mmu-mir-467a-4	1.06695	1.61902	0.514874	0.318015	-1.65283	0.694562	1
572	mmu-miR-30c-2-3p|mmu-mir-30c-2	1.06695	1.61902	0.514874	0.318015	-1.65283	0.694562	1
603	mmu-miR-3572-3p|mmu-mir-3572	1.06695	1.61902	0.514874	0.318015	-1.65283	0.694562	1
605	mmu-miR-208b-3p|mmu-mir-208b	1.06695	1.61902	0.514874	0.318015	-1.65283	0.694562	1
199	mmu-miR-1981-5p|mmu-mir-1981	19.596	23.7457	15.4462	0.650486	-0.620411	0.694622	1
327	mmu-miR-152-3p|mmu-mir-152	3.31717	4.3174	2.31693	0.536651	-0.897945	0.701427	1
331	mmu-miR-181a-1-3p|mmu-mir-181a-1	3.31717	4.3174	2.31693	0.536651	-0.897945	0.701427	1
208	mmu-let-7c-2-3p|mmu-let-7a-1	13.7711	16.7299	10.8124	0.646289	-0.629749	0.702501	1
209	mmu-let-7c-2-3p|mmu-let-7c-2	13.7711	16.7299	10.8124	0.646289	-0.629749	0.702501	1
210	mmu-let-7a-1-3p|mmu-let-7c-2	13.7711	16.7299	10.8124	0.646289	-0.629749	0.702501	1
211	mmu-let-7a-1-3p|mmu-let-7a-1	13.7711	16.7299	10.8124	0.646289	-0.629749	0.702501	1
179	mmu-miR-219-5p|mmu-mir-219-2	10.5951	12.9522	8.23799	0.63603	-0.652832	0.703851	1
63	mmu-miR-181c-5p|mmu-mir-181c	1657.74	1959.56	1355.92	0.691952	-0.531255	0.707548	1
314	mmu-miR-29a-5p|mmu-mir-29a	4.243	5.39675	3.08925	0.572427	-0.804836	0.708694	1
275	mmu-miR-3964|mmu-mir-3964	6.09466	7.55545	4.63387	0.613315	-0.7053	0.716333	1
224	mmu-miR-351-5p|mmu-mir-351	7.20353	5.39675	9.0103	1.66958	0.739485	0.719266	1
358	mmu-miR-449b|mmu-mir-449b	1.99278	2.69837	1.28719	0.477023	-1.06787	0.719524	1
404	mmu-miR-1950|mmu-mir-1950	1.99278	2.69837	1.28719	0.477023	-1.06787	0.719524	1
470	mmu-miR-3091-5p|mmu-mir-3091	1.99278	2.69837	1.28719	0.477023	-1.06787	0.719524	1
146	mmu-miR-181b-5p|mmu-mir-181b-2	84.2754	99.3002	69.2506	0.697387	-0.51997	0.719989	1
252	mmu-miR-98-3p|mmu-mir-98	7.94632	9.71415	6.17849	0.63603	-0.652832	0.720233	1
148	mmu-miR-29b-3p|mmu-mir-29b-1	42.4719	50.1898	34.754	0.692452	-0.530213	0.721843	1
231	mmu-miR-33-3p|mmu-mir-33	9.79798	11.8728	7.72312	0.650486	-0.620411	0.722571	1
139	mmu-miR-744-5p|mmu-mir-744	91.8108	107.935	75.6865	0.701223	-0.512054	0.723332	1
443	mmu-miR-491-5p|mmu-mir-491	1.17087	0.539675	1.80206	3.33916	1.73949	0.725644	1
147	mmu-miR-29b-3p|mmu-mir-29b-2	42.6006	50.1898	35.0115	0.697582	-0.519566	0.72702	1
273	mmu-miR-24-2-5p|mmu-mir-24-2	5.6961	7.01577	4.37643	0.623799	-0.680847	0.732236	1
249	mmu-miR-3074-1-3p|mmu-mir-3074-1	7.54776	9.17447	5.92106	0.645384	-0.631771	0.732877	1
234	mmu-miR-1965|mmu-mir-1965	11.2511	13.4919	9.0103	0.667832	-0.582443	0.733066	1
316	mmu-miR-802-5p|mmu-mir-802	2.48285	1.61902	3.34668	2.0671	1.04761	0.73429	1
198	mmu-miR-497-5p|mmu-mir-497	18.2592	21.587	14.9314	0.691683	-0.531817	0.738668	1
163	mmu-miR-378d|mmu-mir-378d	42.9868	50.1898	35.7838	0.71297	-0.488088	0.742412	1
151	mmu-miR-181b-5p|mmu-mir-181b-1	82.2578	95.5224	68.9932	0.722272	-0.469386	0.745361	1
261	mmu-miR-185-3p|mmu-mir-185	6.22338	7.55545	4.89131	0.647388	-0.627297	0.748369	1
534	mmu-miR-503-3p|mmu-mir-503	0.668393	1.07935	0.257437	0.238511	-2.06787	0.750602	1
578	mmu-miR-1198-3p|mmu-mir-1198	0.668393	1.07935	0.257437	0.238511	-2.06787	0.750602	1
611	mmu-miR-5132-5p|mmu-mir-5132	0.668393	1.07935	0.257437	0.238511	-2.06787	0.750602	1
616	mmu-miR-1956|mmu-mir-1956	0.668393	1.07935	0.257437	0.238511	-2.06787	0.750602	1
618	mmu-miR-329-5p|mmu-mir-329	0.668393	1.07935	0.257437	0.238511	-2.06787	0.750602	1
625	mmu-miR-466b-3p|mmu-mir-466b-3	0.668393	1.07935	0.257437	0.238511	-2.06787	0.750602	1
626	mmu-miR-466c-3p|mmu-mir-466b-3	0.668393	1.07935	0.257437	0.238511	-2.06787	0.750602	1
627	mmu-miR-27b-5p|mmu-mir-27b	0.668393	1.07935	0.257437	0.238511	-2.06787	0.750602	1
635	mmu-miR-466p-3p|mmu-mir-466b-3	0.668393	1.07935	0.257437	0.238511	-2.06787	0.750602	1
651	mmu-miR-3098-3p|mmu-mir-3098	0.668393	1.07935	0.257437	0.238511	-2.06787	0.750602	1
695	mmu-miR-3471|mmu-mir-3471-1	0.668393	1.07935	0.257437	0.238511	-2.06787	0.750602	1
696	mmu-miR-3471|mmu-mir-3471-2	0.668393	1.07935	0.257437	0.238511	-2.06787	0.750602	1
701	mmu-miR-363-5p|mmu-mir-363	0.668393	1.07935	0.257437	0.238511	-2.06787	0.750602	1
711	mmu-miR-200c-5p|mmu-mir-200c	0.668393	1.07935	0.257437	0.238511	-2.06787	0.750602	1
42	mmu-miR-181a-5p|mmu-mir-181a-2	2254.76	2599.07	1910.44	0.735047	-0.444092	0.751337	1
43	mmu-miR-181a-5p|mmu-mir-181a-1	2254.76	2599.07	1910.44	0.735047	-0.444092	0.751337	1
320	mmu-miR-1945|mmu-mir-1945	4.37172	5.39675	3.34668	0.62013	-0.689358	0.752549	1
326	mmu-miR-92a-1-5p|mmu-mir-92a-1	3.44589	4.3174	2.57437	0.596278	-0.745942	0.755362	1
335	mmu-miR-3058-3p|mmu-mir-3058	3.44589	4.3174	2.57437	0.596278	-0.745942	0.755362	1
280	mmu-miR-677-5p|mmu-mir-677	7.67648	9.17447	6.17849	0.673444	-0.57037	0.759227	1
430	mmu-miR-467d-5p|mmu-mir-467d	1.59422	2.1587	1.02975	0.477023	-1.06787	0.761361	1
567	mmu-miR-802-3p|mmu-mir-802	1.59422	2.1587	1.02975	0.477023	-1.06787	0.761361	1
50	mmu-miR-142-3p|mmu-mir-142	3579.44	4074.01	3084.87	0.757208	-0.401238	0.773171	1
281	mmu-miR-6412|mmu-mir-6412	3.01013	2.1587	3.86156	1.78884	0.839021	0.775279	1
303	mmu-miR-3061-5p|mmu-mir-3061	3.97316	4.85707	3.08925	0.63603	-0.652832	0.777191	1
353	mmu-miR-501-5p|mmu-mir-501	2.35414	1.61902	3.08925	1.90809	0.93213	0.781356	1
69	mmu-miR-30b-5p|mmu-mir-30b	912.696	776.592	1048.8	1.35051	0.433509	0.782589	1
285	mmu-miR-5113|mmu-mir-5113	5.42627	6.4761	4.37643	0.675782	-0.56537	0.785943	1
181	mmu-miR-466i-5p|mmu-mir-466q	4.84939	3.77772	5.92106	1.56736	0.648337	0.792217	1
167	mmu-miR-92b-3p|mmu-mir-92b	2.1215	2.69837	1.54462	0.572427	-0.804836	0.799146	1
336	mmu-miR-139-5p|mmu-mir-139	2.1215	2.69837	1.54462	0.572427	-0.804836	0.799146	1
344	mmu-miR-34a-5p|mmu-mir-34a	2.1215	2.69837	1.54462	0.572427	-0.804836	0.799146	1
197	mmu-miR-296-5p|mmu-mir-296	23.7894	26.9837	20.595	0.763236	-0.389798	0.801335	1
133	mmu-miR-30e-3p|mmu-mir-30e	85.6169	96.0621	75.1717	0.782532	-0.353779	0.803832	1
444	mmu-miR-193a-3p|mmu-mir-193a	1.04215	0.539675	1.54462	2.86214	1.51709	0.804208	1
206	mmu-miR-339-3p|mmu-mir-339	13.7463	15.6506	11.8421	0.756657	-0.402289	0.810305	1
119	mmu-miR-99a-5p|mmu-mir-99a	31.3123	35.0789	27.5458	0.785253	-0.348771	0.816839	1
350	mmu-miR-3066-5p|mmu-mir-3066	1.19567	1.61902	0.772312	0.477023	-1.06787	0.820499	1
399	mmu-miR-5619-3p|mmu-mir-5619	1.19567	1.61902	0.772312	0.477023	-1.06787	0.820499	1
355	mmu-miR-450b-5p|mmu-mir-450b	2.64877	3.23805	2.0595	0.63603	-0.652832	0.823887	1
268	mmu-miR-345-3p|mmu-mir-345	7.53536	8.6348	6.43593	0.745348	-0.424014	0.827154	1
115	mmu-miR-150-5p|mmu-mir-150	177.229	195.362	159.096	0.814365	-0.296253	0.830505	1
282	mmu-miR-101a-5p|mmu-mir-101a	4.62915	5.39675	3.86156	0.715534	-0.482907	0.8347	1
288	mmu-miR-155-5p|mmu-mir-155	3.17605	3.77772	2.57437	0.681461	-0.553297	0.841469	1
315	mmu-miR-374c-3p|mmu-mir-374b	3.17605	3.77772	2.57437	0.681461	-0.553297	0.841469	1
189	mmu-miR-215-5p|mmu-mir-215	24.433	26.9837	21.8822	0.810939	-0.302335	0.844723	1
67	mmu-miR-378a-3p|mmu-mir-378a	1014.06	1104.17	923.942	0.836772	-0.257094	0.848712	1
92	mmu-miR-378c|mmu-mir-378c	441.612	480.85	402.374	0.836798	-0.257049	0.849373	1
121	mmu-miR-181d-5p|mmu-mir-181d	181.527	197.521	165.532	0.838048	-0.254895	0.852115	1
328	mmu-miR-193b-3p|mmu-mir-193b	1.72294	2.1587	1.28719	0.596278	-0.745942	0.852728	1
362	mmu-miR-221-5p|mmu-mir-221	1.72294	2.1587	1.28719	0.596278	-0.745942	0.852728	1
397	mmu-miR-135a-5p|mmu-mir-135a-2	0.269837	0.539675	0	0	#NAME?	0.854133	1
398	mmu-miR-135a-5p|mmu-mir-135a-1	0.269837	0.539675	0	0	#NAME?	0.854133	1
632	mmu-miR-1957b|mmu-mir-1957b	0.269837	0.539675	0	0	#NAME?	0.854133	1
658	mmu-miR-574-3p|mmu-mir-574	0.269837	0.539675	0	0	#NAME?	0.854133	1
664	mmu-miR-145a-3p|mmu-mir-145a	0.269837	0.539675	0	0	#NAME?	0.854133	1
665	mmu-miR-23b-5p|mmu-mir-23b	0.269837	0.539675	0	0	#NAME?	0.854133	1
672	mmu-miR-466g|mmu-mir-466g	0.269837	0.539675	0	0	#NAME?	0.854133	1
673	mmu-miR-1190|mmu-mir-1190	0.269837	0.539675	0	0	#NAME?	0.854133	1
674	mmu-miR-874-3p|mmu-mir-874	0.269837	0.539675	0	0	#NAME?	0.854133	1
689	mmu-miR-466d-3p|mmu-mir-466d	0.269837	0.539675	0	0	#NAME?	0.854133	1
693	mmu-miR-149-5p|mmu-mir-149	0.269837	0.539675	0	0	#NAME?	0.854133	1
694	mmu-miR-466p-5p|mmu-mir-466p	0.269837	0.539675	0	0	#NAME?	0.854133	1
700	mmu-miR-196a-5p|mmu-mir-196a-1	0.269837	0.539675	0	0	#NAME?	0.854133	1
727	mmu-miR-708-3p|mmu-mir-708	0.269837	0.539675	0	0	#NAME?	0.854133	1
730	mmu-miR-3473e|mmu-mir-3473e	0.269837	0.539675	0	0	#NAME?	0.854133	1
733	mmu-miR-466o-5p|mmu-mir-466b-4	0.269837	0.539675	0	0	#NAME?	0.854133	1
739	mmu-miR-376a-3p|mmu-mir-376a	0.269837	0.539675	0	0	#NAME?	0.854133	1
742	mmu-miR-466b-5p|mmu-mir-466o	0.269837	0.539675	0	0	#NAME?	0.854133	1
743	mmu-miR-5626-5p|mmu-mir-5626	0.269837	0.539675	0	0	#NAME?	0.854133	1
745	mmu-miR-5626-3p|mmu-mir-5626	0.269837	0.539675	0	0	#NAME?	0.854133	1
748	mmu-miR-196a-5p|mmu-mir-196a-2	0.269837	0.539675	0	0	#NAME?	0.854133	1
750	mmu-miR-152-5p|mmu-mir-152	0.269837	0.539675	0	0	#NAME?	0.854133	1
753	mmu-miR-1938|mmu-mir-1938	0.269837	0.539675	0	0	#NAME?	0.854133	1
755	mmu-miR-1195|mmu-mir-1195	0.269837	0.539675	0	0	#NAME?	0.854133	1
757	mmu-miR-466d-5p|mmu-mir-466d	0.269837	0.539675	0	0	#NAME?	0.854133	1
758	mmu-miR-466d-5p|mmu-mir-466n	0.269837	0.539675	0	0	#NAME?	0.854133	1
761	mmu-miR-154-3p|mmu-mir-154	0.269837	0.539675	0	0	#NAME?	0.854133	1
762	mmu-miR-3472|mmu-mir-3472	0.269837	0.539675	0	0	#NAME?	0.854133	1
763	mmu-miR-466o-5p|mmu-mir-466o	0.269837	0.539675	0	0	#NAME?	0.854133	1
767	mmu-miR-5103|mmu-mir-5103	0.269837	0.539675	0	0	#NAME?	0.854133	1
768	mmu-miR-495-3p|mmu-mir-495	0.269837	0.539675	0	0	#NAME?	0.854133	1
775	mmu-miR-466n-5p|mmu-mir-466n	0.269837	0.539675	0	0	#NAME?	0.854133	1
776	mmu-miR-466n-5p|mmu-mir-466d	0.269837	0.539675	0	0	#NAME?	0.854133	1
777	mmu-miR-24-1-5p|mmu-mir-24-1	0.269837	0.539675	0	0	#NAME?	0.854133	1
782	mmu-miR-466b-5p|mmu-mir-466b-5	0.269837	0.539675	0	0	#NAME?	0.854133	1
786	mmu-miR-466b-5p|mmu-mir-466b-7	0.269837	0.539675	0	0	#NAME?	0.854133	1
787	mmu-miR-466b-5p|mmu-mir-466b-6	0.269837	0.539675	0	0	#NAME?	0.854133	1
788	mmu-miR-466b-5p|mmu-mir-466b-4	0.269837	0.539675	0	0	#NAME?	0.854133	1
789	mmu-miR-466b-5p|mmu-mir-466b-3	0.269837	0.539675	0	0	#NAME?	0.854133	1
790	mmu-miR-466b-5p|mmu-mir-466b-1	0.269837	0.539675	0	0	#NAME?	0.854133	1
797	mmu-miR-1931|mmu-mir-1931	0.269837	0.539675	0	0	#NAME?	0.854133	1
798	mmu-miR-466o-5p|mmu-mir-466b-1	0.269837	0.539675	0	0	#NAME?	0.854133	1
801	mmu-miR-466o-5p|mmu-mir-466b-6	0.269837	0.539675	0	0	#NAME?	0.854133	1
802	mmu-miR-466o-5p|mmu-mir-466b-7	0.269837	0.539675	0	0	#NAME?	0.854133	1
803	mmu-miR-466o-5p|mmu-mir-466b-5	0.269837	0.539675	0	0	#NAME?	0.854133	1
804	mmu-miR-466o-5p|mmu-mir-466b-3	0.269837	0.539675	0	0	#NAME?	0.854133	1
809	mmu-miR-431-5p|mmu-mir-431	0.269837	0.539675	0	0	#NAME?	0.854133	1
812	mmu-miR-129-2-3p|mmu-mir-129-2	0.269837	0.539675	0	0	#NAME?	0.854133	1
824	mmu-miR-298-3p|mmu-mir-298	0.269837	0.539675	0	0	#NAME?	0.854133	1
831	mmu-miR-3062-5p|mmu-mir-3062	0.269837	0.539675	0	0	#NAME?	0.854133	1
834	mmu-miR-3072-3p|mmu-mir-3072	0.269837	0.539675	0	0	#NAME?	0.854133	1
855	mmu-miR-29b-1-5p|mmu-mir-29b-1	0.269837	0.539675	0	0	#NAME?	0.854133	1
856	mmu-miR-665-3p|mmu-mir-665	0.269837	0.539675	0	0	#NAME?	0.854133	1
860	mmu-miR-127-5p|mmu-mir-127	0.269837	0.539675	0	0	#NAME?	0.854133	1
878	mmu-miR-744-3p|mmu-mir-744	0.269837	0.539675	0	0	#NAME?	0.854133	1
880	mmu-miR-466k|mmu-mir-466k	0.269837	0.539675	0	0	#NAME?	0.854133	1
882	mmu-miR-1193-5p|mmu-mir-1193	0.269837	0.539675	0	0	#NAME?	0.854133	1
884	mmu-miR-187-3p|mmu-mir-187	0.269837	0.539675	0	0	#NAME?	0.854133	1
888	mmu-miR-155-3p|mmu-mir-155	0.269837	0.539675	0	0	#NAME?	0.854133	1
891	mmu-miR-1968-3p|mmu-mir-1968	0.269837	0.539675	0	0	#NAME?	0.854133	1
200	mmu-miR-196b-5p|mmu-mir-196b	18.6205	20.5076	16.7334	0.81596	-0.29343	0.855126	1
368	mmu-miR-669a-3p|mmu-mir-669a-2	1.56942	1.07935	2.0595	1.90809	0.93213	0.855163	1
369	mmu-miR-669o-3p|mmu-mir-669a-6	1.56942	1.07935	2.0595	1.90809	0.93213	0.855163	1
370	mmu-miR-669o-3p|mmu-mir-669a-5	1.56942	1.07935	2.0595	1.90809	0.93213	0.855163	1
371	mmu-miR-669o-3p|mmu-mir-669a-4	1.56942	1.07935	2.0595	1.90809	0.93213	0.855163	1
372	mmu-miR-669o-3p|mmu-mir-669a-9	1.56942	1.07935	2.0595	1.90809	0.93213	0.855163	1
373	mmu-miR-669o-3p|mmu-mir-669a-10	1.56942	1.07935	2.0595	1.90809	0.93213	0.855163	1
374	mmu-miR-669o-3p|mmu-mir-669a-12	1.56942	1.07935	2.0595	1.90809	0.93213	0.855163	1
375	mmu-miR-669o-3p|mmu-mir-669a-11	1.56942	1.07935	2.0595	1.90809	0.93213	0.855163	1
377	mmu-miR-669a-3p|mmu-mir-669a-9	1.56942	1.07935	2.0595	1.90809	0.93213	0.855163	1
378	mmu-miR-669a-3p|mmu-mir-669a-8	1.56942	1.07935	2.0595	1.90809	0.93213	0.855163	1
379	mmu-miR-669a-3p|mmu-mir-669a-1	1.56942	1.07935	2.0595	1.90809	0.93213	0.855163	1
380	mmu-miR-669a-3p|mmu-mir-669a-5	1.56942	1.07935	2.0595	1.90809	0.93213	0.855163	1
381	mmu-miR-669a-3p|mmu-mir-669a-7	1.56942	1.07935	2.0595	1.90809	0.93213	0.855163	1
382	mmu-miR-669a-3p|mmu-mir-669a-6	1.56942	1.07935	2.0595	1.90809	0.93213	0.855163	1
383	mmu-miR-669a-3p|mmu-mir-669a-11	1.56942	1.07935	2.0595	1.90809	0.93213	0.855163	1
384	mmu-miR-669a-3p|mmu-mir-669a-10	1.56942	1.07935	2.0595	1.90809	0.93213	0.855163	1
385	mmu-miR-669a-3p|mmu-mir-669a-12	1.56942	1.07935	2.0595	1.90809	0.93213	0.855163	1
387	mmu-miR-669o-3p|mmu-mir-669a-7	1.56942	1.07935	2.0595	1.90809	0.93213	0.855163	1
388	mmu-miR-669a-3p|mmu-mir-669o	1.56942	1.07935	2.0595	1.90809	0.93213	0.855163	1
389	mmu-miR-669o-3p|mmu-mir-669a-1	1.56942	1.07935	2.0595	1.90809	0.93213	0.855163	1
390	mmu-miR-669o-3p|mmu-mir-669a-8	1.56942	1.07935	2.0595	1.90809	0.93213	0.855163	1
391	mmu-miR-669a-3p|mmu-mir-669a-4	1.56942	1.07935	2.0595	1.90809	0.93213	0.855163	1
392	mmu-miR-669o-3p|mmu-mir-669a-2	1.56942	1.07935	2.0595	1.90809	0.93213	0.855163	1
393	mmu-miR-669o-3p|mmu-mir-669o	1.56942	1.07935	2.0595	1.90809	0.93213	0.855163	1
162	mmu-miR-29c-3p|mmu-mir-29c	31.1588	33.9995	28.3181	0.832897	-0.26379	0.860221	1
214	mmu-miR-125a-5p|mmu-mir-125a	10.699	11.8728	9.52518	0.802266	-0.317848	0.860583	1
245	mmu-miR-324-3p|mmu-mir-324	8.71863	9.71415	7.72312	0.795038	-0.330904	0.863215	1
165	mmu-miR-33-5p|mmu-mir-33	24.8191	26.9837	22.6545	0.83956	-0.252294	0.869854	1
7	mmu-miR-10a-5p|mmu-mir-10a	19055.4	20369.5	17741.3	0.870974	-0.199299	0.878904	1
276	mmu-miR-3473d|mmu-mir-3473d	4.46323	3.77772	5.14874	1.36292	0.446703	0.884	1
270	mmu-miR-335-3p|mmu-mir-335	4.35932	4.85707	3.86156	0.795038	-0.330904	0.905709	1
254	mmu-miR-5123|mmu-mir-5123	8.97607	9.71415	8.23799	0.848041	-0.237795	0.90645	1
305	mmu-miR-199a-3p|mmu-mir-199a-1	0.797112	1.07935	0.514874	0.477023	-1.06787	0.911654	1
306	mmu-miR-199a-3p|mmu-mir-199a-2	0.797112	1.07935	0.514874	0.477023	-1.06787	0.911654	1
307	mmu-miR-199b-3p|mmu-mir-199a-2	0.797112	1.07935	0.514874	0.477023	-1.06787	0.911654	1
308	mmu-miR-199b-3p|mmu-mir-199a-1	0.797112	1.07935	0.514874	0.477023	-1.06787	0.911654	1
309	mmu-miR-199a-3p|mmu-mir-199b	0.797112	1.07935	0.514874	0.477023	-1.06787	0.911654	1
310	mmu-miR-199b-3p|mmu-mir-199b	0.797112	1.07935	0.514874	0.477023	-1.06787	0.911654	1
514	mmu-miR-669p-5p|mmu-mir-669a-7	0.797112	1.07935	0.514874	0.477023	-1.06787	0.911654	1
515	mmu-miR-669a-5p|mmu-mir-669a-9	0.797112	1.07935	0.514874	0.477023	-1.06787	0.911654	1
516	mmu-miR-669a-5p|mmu-mir-669a-8	0.797112	1.07935	0.514874	0.477023	-1.06787	0.911654	1
517	mmu-miR-669a-5p|mmu-mir-669a-3	0.797112	1.07935	0.514874	0.477023	-1.06787	0.911654	1
518	mmu-miR-669a-5p|mmu-mir-669a-2	0.797112	1.07935	0.514874	0.477023	-1.06787	0.911654	1
519	mmu-miR-669a-5p|mmu-mir-669a-1	0.797112	1.07935	0.514874	0.477023	-1.06787	0.911654	1
520	mmu-miR-669a-5p|mmu-mir-669a-7	0.797112	1.07935	0.514874	0.477023	-1.06787	0.911654	1
521	mmu-miR-669a-5p|mmu-mir-669a-6	0.797112	1.07935	0.514874	0.477023	-1.06787	0.911654	1
522	mmu-miR-669a-5p|mmu-mir-669a-5	0.797112	1.07935	0.514874	0.477023	-1.06787	0.911654	1
523	mmu-miR-669a-5p|mmu-mir-669a-4	0.797112	1.07935	0.514874	0.477023	-1.06787	0.911654	1
525	mmu-miR-669p-5p|mmu-mir-669a-8	0.797112	1.07935	0.514874	0.477023	-1.06787	0.911654	1
526	mmu-miR-669p-5p|mmu-mir-669a-9	0.797112	1.07935	0.514874	0.477023	-1.06787	0.911654	1
527	mmu-miR-669p-5p|mmu-mir-669a-2	0.797112	1.07935	0.514874	0.477023	-1.06787	0.911654	1
528	mmu-miR-669p-5p|mmu-mir-669a-3	0.797112	1.07935	0.514874	0.477023	-1.06787	0.911654	1
529	mmu-miR-669p-5p|mmu-mir-669a-6	0.797112	1.07935	0.514874	0.477023	-1.06787	0.911654	1
530	mmu-miR-669p-5p|mmu-mir-669a-4	0.797112	1.07935	0.514874	0.477023	-1.06787	0.911654	1
531	mmu-miR-669p-5p|mmu-mir-669a-5	0.797112	1.07935	0.514874	0.477023	-1.06787	0.911654	1
533	mmu-miR-669p-5p|mmu-mir-669a-1	0.797112	1.07935	0.514874	0.477023	-1.06787	0.911654	1
545	mmu-miR-669p-5p|mmu-mir-669p-2	0.797112	1.07935	0.514874	0.477023	-1.06787	0.911654	1
546	mmu-miR-669p-5p|mmu-mir-669p-1	0.797112	1.07935	0.514874	0.477023	-1.06787	0.911654	1
551	mmu-miR-669a-5p|mmu-mir-669a-12	0.797112	1.07935	0.514874	0.477023	-1.06787	0.911654	1
553	mmu-miR-669a-5p|mmu-mir-669a-10	0.797112	1.07935	0.514874	0.477023	-1.06787	0.911654	1
554	mmu-miR-669p-5p|mmu-mir-669a-10	0.797112	1.07935	0.514874	0.477023	-1.06787	0.911654	1
556	mmu-miR-669a-5p|mmu-mir-669p-2	0.797112	1.07935	0.514874	0.477023	-1.06787	0.911654	1
557	mmu-miR-669a-5p|mmu-mir-669p-1	0.797112	1.07935	0.514874	0.477023	-1.06787	0.911654	1
563	mmu-miR-669a-5p|mmu-mir-669a-11	0.797112	1.07935	0.514874	0.477023	-1.06787	0.911654	1
564	mmu-miR-669p-5p|mmu-mir-669a-11	0.797112	1.07935	0.514874	0.477023	-1.06787	0.911654	1
565	mmu-miR-669p-5p|mmu-mir-669a-12	0.797112	1.07935	0.514874	0.477023	-1.06787	0.911654	1
573	mmu-miR-700-3p|mmu-mir-700	0.797112	1.07935	0.514874	0.477023	-1.06787	0.911654	1
586	mmu-miR-341-3p|mmu-mir-341	0.797112	1.07935	0.514874	0.477023	-1.06787	0.911654	1
588	mmu-miR-671-3p|mmu-mir-671	0.797112	1.07935	0.514874	0.477023	-1.06787	0.911654	1
597	mmu-miR-210-5p|mmu-mir-210	0.797112	1.07935	0.514874	0.477023	-1.06787	0.911654	1
628	mmu-miR-3098-5p|mmu-mir-3098	0.797112	1.07935	0.514874	0.477023	-1.06787	0.911654	1
109	mmu-miR-194-5p|mmu-mir-194-1	213.4	223.425	203.375	0.910261	-0.135648	0.914947	1
103	mmu-miR-194-5p|mmu-mir-194-2	251.119	262.822	239.417	0.910947	-0.134561	0.915222	1
19	mmu-miR-9-5p|mmu-mir-9-3	4956.78	4659.01	5254.55	1.12782	0.173543	0.920298	1
18	mmu-miR-9-5p|mmu-mir-9-2	4957.31	4659.55	5255.07	1.1278	0.173517	0.920312	1
20	mmu-miR-9-5p|mmu-mir-9-1	4957.05	4659.55	5254.55	1.12769	0.173376	0.920388	1
159	mmu-miR-195a-5p|mmu-mir-195a	51.8311	48.5707	55.0916	1.13425	0.181744	0.9244	1
168	mmu-miR-3068-5p|mmu-mir-3068	35.0824	36.6979	33.4668	0.911955	-0.132965	0.92638	1
191	mmu-miR-361-3p|mmu-mir-361	17.9397	18.8886	16.9909	0.899529	-0.152759	0.927055	1
357	mmu-miR-200a-3p|mmu-mir-200a	1.32439	1.61902	1.02975	0.63603	-0.652832	0.9272	1
431	mmu-miR-322-3p|mmu-mir-322	1.32439	1.61902	1.02975	0.63603	-0.652832	0.9272	1
571	mmu-miR-212-3p|mmu-mir-212	1.32439	1.61902	1.02975	0.63603	-0.652832	0.9272	1
574	mmu-miR-379-5p|mmu-mir-379	1.32439	1.61902	1.02975	0.63603	-0.652832	0.9272	1
178	mmu-miR-200c-3p|mmu-mir-200c	26.5716	24.825	28.3181	1.14071	0.189928	0.928007	1
185	mmu-miR-342-3p|mmu-mir-342	2.37894	2.69837	2.0595	0.763236	-0.389798	0.938302	1
272	mmu-miR-505-5p|mmu-mir-505	5.38906	4.85707	5.92106	1.21906	0.285767	0.939261	1
140	mmu-miR-185-5p|mmu-mir-185	68.5628	65.3007	71.825	1.09991	0.137388	0.945856	1
202	mmu-miR-132-3p|mmu-mir-132	16.0509	15.1109	16.9909	1.12441	0.169169	0.948578	1
201	mmu-miR-872-3p|mmu-mir-872	16.6154	17.2696	15.9611	0.924232	-0.113674	0.948599	1
323	mmu-miR-103-2-5p|mmu-mir-103-2	1.96798	1.61902	2.31693	1.43107	0.517093	0.949041	1
125	mmu-miR-200b-5p|mmu-mir-200b	41.9245	43.174	40.6751	0.94212	-0.0860173	0.949127	1
21	mmu-miR-186-5p|mmu-mir-186	12197	12463.3	11930.7	0.957268	-0.0630054	0.952002	1
101	mmu-miR-24-3p|mmu-mir-24-2	272.19	277.933	266.447	0.958677	-0.0608835	0.954574	1
102	mmu-miR-24-3p|mmu-mir-24-1	271.92	277.393	266.447	0.960542	-0.0580794	0.956082	1
5	mmu-miR-184-3p|mmu-mir-184	165432	167743	163121	0.972447	-0.0403088	0.964217	1
48	mmu-miR-30c-5p|mmu-mir-30c-2	3533.75	3430.17	3637.33	1.06039	0.0845984	0.968361	1
49	mmu-miR-30c-5p|mmu-mir-30c-1	3533.75	3430.17	3637.33	1.06039	0.0845984	0.968361	1
218	mmu-miR-664-3p|mmu-mir-664	7.7804	8.09512	7.46568	0.922244	-0.11678	0.970577	1
257	mmu-miR-450b-3p|mmu-mir-450b	6.72585	7.01577	6.43593	0.917352	-0.124453	0.973308	1
142	mmu-miR-322-5p|mmu-mir-322	83.0815	80.9512	85.2117	1.05263	0.0739988	0.978579	1
264	mmu-miR-3057-5p|mmu-mir-3057	6.3149	5.93642	6.69337	1.12751	0.173138	0.980723	1
192	mmu-miR-18a-3p|mmu-mir-18a	19.2393	19.4283	19.0504	0.980547	-0.0283416	0.989271	1
568	mmu-miR-3103-3p|mmu-mir-3103	0.257437	0	0.514874	Inf	Inf	0.98987	1
592	mmu-miR-365-3p|mmu-mir-365-1	0.257437	0	0.514874	Inf	Inf	0.98987	1
594	mmu-miR-365-3p|mmu-mir-365-2	0.257437	0	0.514874	Inf	Inf	0.98987	1
598	mmu-miR-500-5p|mmu-mir-500	0.257437	0	0.514874	Inf	Inf	0.98987	1
615	mmu-miR-188-3p|mmu-mir-188	0.257437	0	0.514874	Inf	Inf	0.98987	1
631	mmu-miR-34c-5p|mmu-mir-34c	0.257437	0	0.514874	Inf	Inf	0.98987	1
661	mmu-miR-338-5p|mmu-mir-338	0.257437	0	0.514874	Inf	Inf	0.98987	1
669	mmu-miR-1955-3p|mmu-mir-1955	0.257437	0	0.514874	Inf	Inf	0.98987	1
676	mmu-miR-5116|mmu-mir-5116	0.257437	0	0.514874	Inf	Inf	0.98987	1
721	mmu-miR-195a-3p|mmu-mir-195a	0.257437	0	0.514874	Inf	Inf	0.98987	1
722	mmu-let-7k|mmu-let-7k	0.257437	0	0.514874	Inf	Inf	0.98987	1
724	mmu-miR-3066-3p|mmu-mir-3066	0.257437	0	0.514874	Inf	Inf	0.98987	1
746	mmu-miR-669d-5p|mmu-mir-669d	0.257437	0	0.514874	Inf	Inf	0.98987	1
749	mmu-miR-669d-5p|mmu-mir-669d-2	0.257437	0	0.514874	Inf	Inf	0.98987	1
756	mmu-miR-329-3p|mmu-mir-329	0.257437	0	0.514874	Inf	Inf	0.98987	1
779	mmu-miR-701-5p|mmu-mir-701	0.257437	0	0.514874	Inf	Inf	0.98987	1
450	mmu-miR-30b-3p|mmu-mir-30b	0.784712	0.539675	1.02975	1.90809	0.93213	0.998624	1
621	mmu-miR-5128|mmu-mir-5128	0.784712	0.539675	1.02975	1.90809	0.93213	0.998624	1
363	mmu-miR-141-5p|mmu-mir-141	2.50765	2.69837	2.31693	0.858641	-0.219873	0.999459	1
56	mmu-miR-125b-5p|mmu-mir-125b-1	667.776	665.959	669.594	1.00546	0.00785408	1	1
57	mmu-miR-125b-5p|mmu-mir-125b-2	665.937	664.34	667.535	1.00481	0.00692152	1	1
174	mmu-miR-676-5p|mmu-mir-676	37.8103	37.7772	37.8433	1.00175	0.00251941	1	1
213	mmu-miR-674-5p|mmu-mir-674	14.3527	14.0315	14.6739	1.04578	0.0645804	1	1
216	mmu-miR-93-3p|mmu-mir-93	9.74838	9.71415	9.78261	1.00705	0.0101326	1	1
259	mmu-miR-188-5p|mmu-mir-188	6.18618	5.93642	6.43593	1.08414	0.116555	1	1
290	mmu-miR-190a-5p|mmu-mir-190a	0.128719	0	0.257437	Inf	Inf	1	1
312	mmu-miR-1970|mmu-mir-1970	2.63637	2.69837	2.57437	0.954046	-0.0678699	1	1
313	mmu-miR-378b|mmu-mir-378b	3.81964	3.77772	3.86156	1.02219	0.0316658	1	1
321	mmu-miR-375-3p|mmu-mir-375	2.1091	2.1587	2.0595	0.954046	-0.0678699	1	1
332	mmu-miR-542-5p|mmu-mir-542	2.76509	2.69837	2.83181	1.04945	0.0696336	1	1
333	mmu-miR-145a-5p|mmu-mir-145a	1.05455	1.07935	1.02975	0.954046	-0.0678699	1	1
334	mmu-miR-219-1-3p|mmu-mir-219-1	1.98038	2.1587	1.80206	0.83479	-0.260515	1	1
339	mmu-miR-335-5p|mmu-mir-335	1.05455	1.07935	1.02975	0.954046	-0.0678699	1	1
340	mmu-miR-693-3p|mmu-mir-693	1.83926	1.61902	2.0595	1.27206	0.347168	1	1
348	mmu-miR-5106|mmu-mir-5106	0.398556	0.539675	0.257437	0.477023	-1.06787	1	1
354	mmu-miR-551b-3p|mmu-mir-551b	0.128719	0	0.257437	Inf	Inf	1	1
360	mmu-miR-331-5p|mmu-mir-331	2.1091	2.1587	2.0595	0.954046	-0.0678699	1	1
396	mmu-miR-540-3p|mmu-mir-540	1.05455	1.07935	1.02975	0.954046	-0.0678699	1	1
401	mmu-miR-369-3p|mmu-mir-369	1.58182	1.61902	1.54462	0.954046	-0.0678699	1	1
405	mmu-miR-18b-5p|mmu-mir-18b	0.527275	0.539675	0.514874	0.954046	-0.0678699	1	1
406	mmu-miR-467d-3p|mmu-mir-467a-5	0.925831	1.07935	0.772312	0.715534	-0.482907	1	1
407	mmu-miR-467d-3p|mmu-mir-467a-7	0.925831	1.07935	0.772312	0.715534	-0.482907	1	1
408	mmu-miR-467d-3p|mmu-mir-467a-10	0.925831	1.07935	0.772312	0.715534	-0.482907	1	1
410	mmu-miR-467d-3p|mmu-mir-467a-9	0.925831	1.07935	0.772312	0.715534	-0.482907	1	1
411	mmu-miR-467d-3p|mmu-mir-467a-1	0.925831	1.07935	0.772312	0.715534	-0.482907	1	1
413	mmu-miR-467d-3p|mmu-mir-467a-8	0.925831	1.07935	0.772312	0.715534	-0.482907	1	1
414	mmu-miR-467d-3p|mmu-mir-467a-4	0.925831	1.07935	0.772312	0.715534	-0.482907	1	1
415	mmu-miR-467d-3p|mmu-mir-467a-6	0.925831	1.07935	0.772312	0.715534	-0.482907	1	1
416	mmu-miR-467d-3p|mmu-mir-467a-2	0.925831	1.07935	0.772312	0.715534	-0.482907	1	1
417	mmu-miR-467d-3p|mmu-mir-467a-3	0.925831	1.07935	0.772312	0.715534	-0.482907	1	1
420	mmu-miR-467d-3p|mmu-mir-467d	0.925831	1.07935	0.772312	0.715534	-0.482907	1	1
423	mmu-miR-467a-3p|mmu-mir-467a-8	0.925831	1.07935	0.772312	0.715534	-0.482907	1	1
424	mmu-miR-467a-3p|mmu-mir-467a-1	0.925831	1.07935	0.772312	0.715534	-0.482907	1	1
425	mmu-miR-467a-3p|mmu-mir-467a-2	0.925831	1.07935	0.772312	0.715534	-0.482907	1	1
426	mmu-miR-467a-3p|mmu-mir-467a-5	0.925831	1.07935	0.772312	0.715534	-0.482907	1	1
427	mmu-miR-467a-3p|mmu-mir-467a-4	0.925831	1.07935	0.772312	0.715534	-0.482907	1	1
428	mmu-miR-467a-3p|mmu-mir-467a-7	0.925831	1.07935	0.772312	0.715534	-0.482907	1	1
429	mmu-miR-467a-3p|mmu-mir-467a-6	0.925831	1.07935	0.772312	0.715534	-0.482907	1	1
432	mmu-miR-467a-3p|mmu-mir-467a-10	0.925831	1.07935	0.772312	0.715534	-0.482907	1	1
433	mmu-miR-467a-3p|mmu-mir-467a-9	0.925831	1.07935	0.772312	0.715534	-0.482907	1	1
434	mmu-miR-467a-3p|mmu-mir-467a-3	0.925831	1.07935	0.772312	0.715534	-0.482907	1	1
435	mmu-miR-467a-3p|mmu-mir-467d	0.925831	1.07935	0.772312	0.715534	-0.482907	1	1
437	mmu-miR-222-5p|mmu-mir-222	1.71054	1.61902	1.80206	1.11305	0.154522	1	1
438	mmu-miR-664-5p|mmu-mir-664	1.31199	1.07935	1.54462	1.43107	0.517093	1	1
440	mmu-miR-218-5p|mmu-mir-218-1	0.398556	0.539675	0.257437	0.477023	-1.06787	1	1
441	mmu-miR-218-5p|mmu-mir-218-2	0.398556	0.539675	0.257437	0.477023	-1.06787	1	1
442	mmu-miR-223-5p|mmu-mir-223	0.527275	0.539675	0.514874	0.954046	-0.0678699	1	1
552	mmu-miR-467e-5p|mmu-mir-467e	0.655993	0.539675	0.772312	1.43107	0.517093	1	1
569	mmu-miR-1843a-3p|mmu-mir-1843a	0.128719	0	0.257437	Inf	Inf	1	1
576	mmu-miR-1982.1-3p|mmu-mir-1982	0.925831	1.07935	0.772312	0.715534	-0.482907	1	1
577	mmu-miR-1982.2-3p|mmu-mir-1982	0.925831	1.07935	0.772312	0.715534	-0.482907	1	1
584	mmu-miR-494-3p|mmu-mir-494	0.128719	0	0.257437	Inf	Inf	1	1
590	mmu-miR-5112|mmu-mir-5112	0.655993	0.539675	0.772312	1.43107	0.517093	1	1
591	mmu-miR-330-3p|mmu-mir-330	0.398556	0.539675	0.257437	0.477023	-1.06787	1	1
593	mmu-miR-1953|mmu-mir-1953	0.527275	0.539675	0.514874	0.954046	-0.0678699	1	1
595	mmu-miR-299b-3p|mmu-mir-299a	0.527275	0.539675	0.514874	0.954046	-0.0678699	1	1
596	mmu-miR-669b-5p|mmu-mir-669b	0.398556	0.539675	0.257437	0.477023	-1.06787	1	1
600	mmu-miR-299a-3p|mmu-mir-299a	0.527275	0.539675	0.514874	0.954046	-0.0678699	1	1
601	mmu-miR-669b-5p|mmu-mir-669m-1	0.398556	0.539675	0.257437	0.477023	-1.06787	1	1
602	mmu-miR-669b-5p|mmu-mir-669m-2	0.398556	0.539675	0.257437	0.477023	-1.06787	1	1
606	mmu-miR-1b-3p|mmu-mir-1b	0.398556	0.539675	0.257437	0.477023	-1.06787	1	1
607	mmu-miR-196b-3p|mmu-mir-196b	0.527275	0.539675	0.514874	0.954046	-0.0678699	1	1
608	mmu-miR-29b-2-5p|mmu-mir-29b-2	0.128719	0	0.257437	Inf	Inf	1	1
609	mmu-miR-5110|mmu-mir-5110	0.128719	0	0.257437	Inf	Inf	1	1
613	mmu-miR-3084-5p|mmu-mir-3084-2	0.398556	0.539675	0.257437	0.477023	-1.06787	1	1
614	mmu-miR-3084-5p|mmu-mir-3084-1	0.398556	0.539675	0.257437	0.477023	-1.06787	1	1
617	mmu-miR-1895|mmu-mir-1895	0.128719	0	0.257437	Inf	Inf	1	1
619	mmu-miR-150-3p|mmu-mir-150	0.128719	0	0.257437	Inf	Inf	1	1
620	mmu-miR-1964-5p|mmu-mir-1964	0.128719	0	0.257437	Inf	Inf	1	1
633	mmu-miR-592-5p|mmu-mir-592	0.655993	0.539675	0.772312	1.43107	0.517093	1	1
636	mmu-miR-297b-5p|mmu-mir-297b	0.398556	0.539675	0.257437	0.477023	-1.06787	1	1
643	mmu-miR-669l-5p|mmu-mir-669l	0.128719	0	0.257437	Inf	Inf	1	1
646	mmu-miR-582-3p|mmu-mir-582	0.398556	0.539675	0.257437	0.477023	-1.06787	1	1
650	mmu-miR-1958|mmu-mir-1958	0.398556	0.539675	0.257437	0.477023	-1.06787	1	1
653	mmu-miR-1249-3p|mmu-mir-1249	0.128719	0	0.257437	Inf	Inf	1	1
654	mmu-miR-5710|mmu-mir-5710	0.527275	0.539675	0.514874	0.954046	-0.0678699	1	1
656	mmu-miR-1934-3p|mmu-mir-1934	0.398556	0.539675	0.257437	0.477023	-1.06787	1	1
657	mmu-miR-191-3p|mmu-mir-191	0.128719	0	0.257437	Inf	Inf	1	1
662	mmu-miR-411-3p|mmu-mir-411	0.398556	0.539675	0.257437	0.477023	-1.06787	1	1
670	mmu-miR-5108|mmu-mir-5108	0.128719	0	0.257437	Inf	Inf	1	1
671	mmu-miR-136-5p|mmu-mir-136	0.128719	0	0.257437	Inf	Inf	1	1
675	mmu-miR-376b-3p|mmu-mir-376b	0.398556	0.539675	0.257437	0.477023	-1.06787	1	1
677	mmu-miR-376b-5p|mmu-mir-376b	0.398556	0.539675	0.257437	0.477023	-1.06787	1	1
680	mmu-miR-132-5p|mmu-mir-132	0.527275	0.539675	0.514874	0.954046	-0.0678699	1	1
682	mmu-miR-877-3p|mmu-mir-877	0.128719	0	0.257437	Inf	Inf	1	1
686	mmu-miR-712-3p|mmu-mir-712	0.128719	0	0.257437	Inf	Inf	1	1
687	mmu-miR-1933-5p|mmu-mir-1933	0.398556	0.539675	0.257437	0.477023	-1.06787	1	1
690	mmu-miR-1929-5p|mmu-mir-1929	0.128719	0	0.257437	Inf	Inf	1	1
691	mmu-miR-5124a|mmu-mir-5124a	0.128719	0	0.257437	Inf	Inf	1	1
692	mmu-miR-26a-1-3p|mmu-mir-26a-1	0.128719	0	0.257437	Inf	Inf	1	1
709	mmu-miR-10a-3p|mmu-mir-10a	0.527275	0.539675	0.514874	0.954046	-0.0678699	1	1
710	mmu-miR-3094-5p|mmu-mir-3094	0.398556	0.539675	0.257437	0.477023	-1.06787	1	1
715	mmu-miR-212-5p|mmu-mir-212	0.128719	0	0.257437	Inf	Inf	1	1
716	mmu-miR-6238|mmu-mir-6238	0.128719	0	0.257437	Inf	Inf	1	1
719	mmu-miR-99a-3p|mmu-mir-99a	0.398556	0.539675	0.257437	0.477023	-1.06787	1	1
726	mmu-miR-192-3p|mmu-mir-192	0.128719	0	0.257437	Inf	Inf	1	1
728	mmu-miR-139-3p|mmu-mir-139	0.398556	0.539675	0.257437	0.477023	-1.06787	1	1
729	mmu-miR-376a-5p|mmu-mir-376a	0.128719	0	0.257437	Inf	Inf	1	1
734	mmu-miR-5624-5p|mmu-mir-5624	0.398556	0.539675	0.257437	0.477023	-1.06787	1	1
740	mmu-miR-3079-3p|mmu-mir-3079	0.398556	0.539675	0.257437	0.477023	-1.06787	1	1
759	mmu-miR-1966-3p|mmu-mir-1966	0.128719	0	0.257437	Inf	Inf	1	1
769	mmu-miR-466q|mmu-mir-466q	0.398556	0.539675	0.257437	0.477023	-1.06787	1	1
770	mmu-miR-496a-3p|mmu-mir-496a	0.398556	0.539675	0.257437	0.477023	-1.06787	1	1
771	mmu-miR-99b-3p|mmu-mir-99b	0.128719	0	0.257437	Inf	Inf	1	1
785	mmu-miR-3075-5p|mmu-mir-3075	0.398556	0.539675	0.257437	0.477023	-1.06787	1	1
791	mmu-miR-27a-5p|mmu-mir-27a	0.128719	0	0.257437	Inf	Inf	1	1
808	mmu-miR-30c-1-3p|mmu-mir-30c-1	0.128719	0	0.257437	Inf	Inf	1	1
810	mmu-miR-129-5p|mmu-mir-129-2	0.128719	0	0.257437	Inf	Inf	1	1
811	mmu-miR-129-5p|mmu-mir-129-1	0.128719	0	0.257437	Inf	Inf	1	1
823	mmu-miR-34a-3p|mmu-mir-34a	0.128719	0	0.257437	Inf	Inf	1	1
828	mmu-miR-5134-5p|mmu-mir-5134	0.128719	0	0.257437	Inf	Inf	1	1
833	mmu-miR-10b-3p|mmu-mir-10b	0.128719	0	0.257437	Inf	Inf	1	1
845	mmu-miR-669n|mmu-mir-669n	0.128719	0	0.257437	Inf	Inf	1	1
861	mmu-miR-455-5p|mmu-mir-455	0.128719	0	0.257437	Inf	Inf	1	1
863	mmu-miR-20b-3p|mmu-mir-20b	0.128719	0	0.257437	Inf	Inf	1	1
864	mmu-miR-760-3p|mmu-mir-760	0.128719	0	0.257437	Inf	Inf	1	1
874	mmu-miR-5104|mmu-mir-5104	0.128719	0	0.257437	Inf	Inf	1	1
876	mmu-miR-467e-3p|mmu-mir-467e	0.128719	0	0.257437	Inf	Inf	1	1
883	mmu-miR-3079-5p|mmu-mir-3079	0.128719	0	0.257437	Inf	Inf	1	1
885	mmu-miR-5622-5p|mmu-mir-5622	0.128719	0	0.257437	Inf	Inf	1	1
895	mmu-miR-3102-5p.2-5p|mmu-mir-3102	0.128719	0	0.257437	Inf	Inf	1	1
901	mmu-miR-5114|mmu-mir-5114	0.128719	0	0.257437	Inf	Inf	1	1
196	mmu-miR-96-5p|mmu-mir-96	0	0	0	NA	NA	NA	NA
279	mmu-miR-466f-3p|mmu-mir-466f-1	0	0	0	NA	NA	NA	NA
343	mmu-miR-466f-3p|mmu-mir-466f-2	0	0	0	NA	NA	NA	NA
367	mmu-miR-466f-3p|mmu-mir-466f-3	0	0	0	NA	NA	NA	NA
376	mmu-miR-466i-3p|mmu-mir-466i	0	0	0	NA	NA	NA	NA
570	mmu-miR-183-3p|mmu-mir-183	0	0	0	NA	NA	NA	NA
579	mmu-miR-29c-5p|mmu-mir-29c	0	0	0	NA	NA	NA	NA
581	mmu-miR-590-3p|mmu-mir-590	0	0	0	NA	NA	NA	NA
587	mmu-miR-669c-3p|mmu-mir-669c	0	0	0	NA	NA	NA	NA
610	mmu-miR-466m-3p|mmu-mir-466m	0	0	0	NA	NA	NA	NA
624	mmu-miR-5627-3p|mmu-mir-5627	0	0	0	NA	NA	NA	NA
629	mmu-miR-598-3p|mmu-mir-598	0	0	0	NA	NA	NA	NA
634	mmu-miR-1187|mmu-mir-1187	0	0	0	NA	NA	NA	NA
639	mmu-miR-3064-3p|mmu-mir-3064	0	0	0	NA	NA	NA	NA
642	mmu-miR-1955-5p|mmu-mir-1955	0	0	0	NA	NA	NA	NA
648	mmu-miR-466h-3p|mmu-mir-466h	0	0	0	NA	NA	NA	NA
649	mmu-miR-466h-3p|mmu-mir-466d	0	0	0	NA	NA	NA	NA
655	mmu-miR-376c-3p|mmu-mir-376c	0	0	0	NA	NA	NA	NA
663	mmu-miR-3060-3p|mmu-mir-3060	0	0	0	NA	NA	NA	NA
666	mmu-miR-466h-5p|mmu-mir-466h	0	0	0	NA	NA	NA	NA
667	mmu-miR-429-3p|mmu-mir-429	0	0	0	NA	NA	NA	NA
668	mmu-miR-467g|mmu-mir-467g	0	0	0	NA	NA	NA	NA
678	mmu-miR-297a-5p|mmu-mir-297a-3	0	0	0	NA	NA	NA	NA
679	mmu-miR-297a-5p|mmu-mir-297a-1	0	0	0	NA	NA	NA	NA
681	mmu-miR-342-5p|mmu-mir-342	0	0	0	NA	NA	NA	NA
683	mmu-miR-297a-5p|mmu-mir-297a-4	0	0	0	NA	NA	NA	NA
684	mmu-miR-297a-5p|mmu-mir-297a-2	0	0	0	NA	NA	NA	NA
688	mmu-miR-3064-5p|mmu-mir-3064	0	0	0	NA	NA	NA	NA
704	mmu-miR-466c-5p|mmu-mir-466c-2	0	0	0	NA	NA	NA	NA
705	mmu-miR-466c-5p|mmu-mir-466c-1	0	0	0	NA	NA	NA	NA
712	mmu-miR-467b-3p|mmu-mir-467b	0	0	0	NA	NA	NA	NA
713	mmu-miR-147-5p|mmu-mir-147	0	0	0	NA	NA	NA	NA
720	mmu-miR-871-3p|mmu-mir-871	0	0	0	NA	NA	NA	NA
732	mmu-miR-370-3p|mmu-mir-370	0	0	0	NA	NA	NA	NA
735	mmu-miR-202-5p|mmu-mir-202	0	0	0	NA	NA	NA	NA
737	mmu-miR-3097-5p|mmu-mir-3097	0	0	0	NA	NA	NA	NA
738	mmu-miR-466p-5p|mmu-mir-466a	0	0	0	NA	NA	NA	NA
741	mmu-miR-669f-3p|mmu-mir-669f	0	0	0	NA	NA	NA	NA
747	mmu-miR-211-5p|mmu-mir-211	0	0	0	NA	NA	NA	NA
751	mmu-miR-107-5p|mmu-mir-107	0	0	0	NA	NA	NA	NA
752	mmu-miR-582-5p|mmu-mir-582	0	0	0	NA	NA	NA	NA
754	mmu-miR-3572-5p|mmu-mir-3572	0	0	0	NA	NA	NA	NA
760	mmu-miR-1933-3p|mmu-mir-1933	0	0	0	NA	NA	NA	NA
765	mmu-miR-874-5p|mmu-mir-874	0	0	0	NA	NA	NA	NA
766	mmu-miR-374c-5p|mmu-mir-374c	0	0	0	NA	NA	NA	NA
772	mmu-miR-199b-5p|mmu-mir-199b	0	0	0	NA	NA	NA	NA
773	mmu-miR-5117-5p|mmu-mir-5117	0	0	0	NA	NA	NA	NA
778	mmu-miR-466a-5p|mmu-mir-466a	0	0	0	NA	NA	NA	NA
780	mmu-miR-214-3p|mmu-mir-214	0	0	0	NA	NA	NA	NA
781	mmu-miR-125a-3p|mmu-mir-125a	0	0	0	NA	NA	NA	NA
783	mmu-miR-467f|mmu-mir-467f	0	0	0	NA	NA	NA	NA
784	mmu-miR-450a-1-3p|mmu-mir-450a-1	0	0	0	NA	NA	NA	NA
792	mmu-miR-652-5p|mmu-mir-652	0	0	0	NA	NA	NA	NA
793	mmu-miR-6418-3p|mmu-mir-6418	0	0	0	NA	NA	NA	NA
794	mmu-miR-103-1-5p|mmu-mir-103-1	0	0	0	NA	NA	NA	NA
795	mmu-miR-337-5p|mmu-mir-337	0	0	0	NA	NA	NA	NA
796	mmu-miR-28c|mmu-mir-28c	0	0	0	NA	NA	NA	NA
799	mmu-miR-709|mmu-mir-709	0	0	0	NA	NA	NA	NA
800	mmu-miR-214-5p|mmu-mir-214	0	0	0	NA	NA	NA	NA
813	mmu-miR-669m-5p|mmu-mir-669m-2	0	0	0	NA	NA	NA	NA
814	mmu-miR-3103-5p|mmu-mir-3103	0	0	0	NA	NA	NA	NA
815	mmu-miR-669m-5p|mmu-mir-669m-1	0	0	0	NA	NA	NA	NA
816	mmu-miR-5129-5p|mmu-mir-5129	0	0	0	NA	NA	NA	NA
817	mmu-miR-669f-5p|mmu-mir-669f	0	0	0	NA	NA	NA	NA
818	mmu-miR-409-5p|mmu-mir-409	0	0	0	NA	NA	NA	NA
819	mmu-miR-491-3p|mmu-mir-491	0	0	0	NA	NA	NA	NA
820	mmu-miR-669d-3p|mmu-mir-669d	0	0	0	NA	NA	NA	NA
821	mmu-miR-18b-3p|mmu-mir-18b	0	0	0	NA	NA	NA	NA
822	mmu-miR-669o-5p|mmu-mir-669o	0	0	0	NA	NA	NA	NA
825	mmu-miR-379-3p|mmu-mir-379	0	0	0	NA	NA	NA	NA
826	mmu-miR-130a-5p|mmu-mir-130a	0	0	0	NA	NA	NA	NA
827	mmu-miR-137-3p|mmu-mir-137	0	0	0	NA	NA	NA	NA
829	mmu-miR-382-3p|mmu-mir-382	0	0	0	NA	NA	NA	NA
830	mmu-miR-9-3p|mmu-mir-9-2	0	0	0	NA	NA	NA	NA
832	mmu-miR-541-3p|mmu-mir-541	0	0	0	NA	NA	NA	NA
835	mmu-miR-5622-3p|mmu-mir-5622	0	0	0	NA	NA	NA	NA
836	mmu-miR-1930-3p|mmu-mir-1930	0	0	0	NA	NA	NA	NA
837	mmu-miR-30f|mmu-mir-30f	0	0	0	NA	NA	NA	NA
838	mmu-miR-365-1-5p|mmu-mir-365-1	0	0	0	NA	NA	NA	NA
839	mmu-miR-9-3p|mmu-mir-9-3	0	0	0	NA	NA	NA	NA
840	mmu-miR-3960|mmu-mir-3960	0	0	0	NA	NA	NA	NA
841	mmu-miR-9-3p|mmu-mir-9-1	0	0	0	NA	NA	NA	NA
842	mmu-miR-129-1-3p|mmu-mir-129-1	0	0	0	NA	NA	NA	NA
843	mmu-miR-3097-3p|mmu-mir-3097	0	0	0	NA	NA	NA	NA
844	mmu-miR-3086-5p|mmu-mir-3086	0	0	0	NA	NA	NA	NA
846	mmu-miR-1199-5p|mmu-mir-1199	0	0	0	NA	NA	NA	NA
847	mmu-miR-7a-2-3p|mmu-mir-7a-2	0	0	0	NA	NA	NA	NA
848	mmu-miR-466f|mmu-mir-466f-2	0	0	0	NA	NA	NA	NA
849	mmu-miR-466f|mmu-mir-466f-3	0	0	0	NA	NA	NA	NA
850	mmu-miR-667-3p|mmu-mir-667	0	0	0	NA	NA	NA	NA
851	mmu-miR-466f|mmu-mir-466f-1	0	0	0	NA	NA	NA	NA
852	mmu-miR-466f|mmu-mir-466f-4	0	0	0	NA	NA	NA	NA
853	mmu-miR-511-5p|mmu-mir-511	0	0	0	NA	NA	NA	NA
854	mmu-miR-669d-2-3p|mmu-mir-669d	0	0	0	NA	NA	NA	NA
857	mmu-miR-34b-3p|mmu-mir-34b	0	0	0	NA	NA	NA	NA
858	mmu-miR-3112-3p|mmu-mir-3112	0	0	0	NA	NA	NA	NA
859	mmu-miR-1929-3p|mmu-mir-1929	0	0	0	NA	NA	NA	NA
862	mmu-miR-5624-3p|mmu-mir-5624	0	0	0	NA	NA	NA	NA
865	mmu-miR-466m-5p|mmu-mir-669m-1	0	0	0	NA	NA	NA	NA
866	mmu-miR-466m-5p|mmu-mir-669m-2	0	0	0	NA	NA	NA	NA
867	mmu-miR-5129-3p|mmu-mir-5129	0	0	0	NA	NA	NA	NA
868	mmu-miR-669k-5p|mmu-mir-669k	0	0	0	NA	NA	NA	NA
869	mmu-miR-669k-5p|mmu-mir-669i	0	0	0	NA	NA	NA	NA
870	mmu-miR-369-5p|mmu-mir-369	0	0	0	NA	NA	NA	NA
871	mmu-miR-3091-3p|mmu-mir-3091	0	0	0	NA	NA	NA	NA
872	mmu-miR-873a-5p|mmu-mir-873a	0	0	0	NA	NA	NA	NA
873	mmu-miR-143-5p|mmu-mir-143	0	0	0	NA	NA	NA	NA
875	mmu-miR-672-5p|mmu-mir-672	0	0	0	NA	NA	NA	NA
877	mmu-miR-467c-3p|mmu-mir-467c	0	0	0	NA	NA	NA	NA
879	mmu-miR-466f-5p|mmu-mir-466f-4	0	0	0	NA	NA	NA	NA
881	mmu-miR-669d-3p|mmu-mir-669d-2	0	0	0	NA	NA	NA	NA
886	mmu-miR-669h-3p|mmu-mir-669h	0	0	0	NA	NA	NA	NA
887	mmu-miR-466b-5p|mmu-mir-466b-2	0	0	0	NA	NA	NA	NA
889	mmu-miR-374c-3p|mmu-mir-374c	0	0	0	NA	NA	NA	NA
890	mmu-miR-511-3p|mmu-mir-511	0	0	0	NA	NA	NA	NA
892	mmu-miR-669d-2-3p|mmu-mir-669d-2	0	0	0	NA	NA	NA	NA
893	mmu-miR-5619-5p|mmu-mir-5619	0	0	0	NA	NA	NA	NA
894	mmu-miR-433-3p|mmu-mir-433	0	0	0	NA	NA	NA	NA
896	mmu-miR-487b-3p|mmu-mir-487b	0	0	0	NA	NA	NA	NA
897	mmu-miR-669p-3p|mmu-mir-669p-1	0	0	0	NA	NA	NA	NA
898	mmu-miR-669p-3p|mmu-mir-669p-2	0	0	0	NA	NA	NA	NA
899	mmu-miR-297c-5p|mmu-mir-297c	0	0	0	NA	NA	NA	NA
900	mmu-miR-466o-5p|mmu-mir-466b-2	0	0	0	NA	NA	NA	NA
902	mmu-miR-466f-5p|mmu-mir-466f-3	0	0	0	NA	NA	NA	NA
903	mmu-miR-466f-5p|mmu-mir-466f-2	0	0	0	NA	NA	NA	NA
904	mmu-miR-466f-5p|mmu-mir-466f-1	0	0	0	NA	NA	NA	NA
905	mmu-miR-485-3p|mmu-mir-485	0	0	0	NA	NA	NA	NA
906	mmu-miR-1940|mmu-mir-1940	0	0	0	NA	NA	NA	NA
