# Supplementary material for: Transcriptome-wide analysis of microRNA expression in the malaria mosquito Anopheles gambiae
Source: BMC Genomics. 2014 Jul 4;15(1):557. doi: 10.1186/1471-2164-15-557 (PMC4112208; doi:10.1186/1471-2164-15-557)
Supplement: Supplementary file 4 — Additional file 4: Table S3: Containing quantification of the A. gambiae small RNA expression in Ago-silenced mosquitoes. (XLSX 65 KB) [file 12864_2013_6282_MOESM4_ESM.xlsx]

## Sheet: Table S3
Additional table S3. A. gambiae small RNA expression in Ago-silenced mosquitoes.
NCBI-GEO accession ID - GSE50396
	Read number frequency					Normalized expression
	Library	IBA26	IBA24	IBA25		Library	IBA26	IBA24	IBA25
	Description	non-injected control	RNAi Ago1	RNAi Ago2		Description	non-injected control	RNAi Ago1	RNAi Ago2
mirrfam	bantam	901944	143501	704129		bantam	456990	161436	623860
mirrfam	let-7	53265.4	12896.2	53097.4		let-7	26987.9	14507.8	47044.1
mirrfam	lin-4	6622	1266.5	6308.8		lin-4	3355.19	1424.23	5589.79
mirrfam	mir-1	64664.4	6367.68	42049.4		mir-1	32763.5	7163.91	37255.5
mirrfam	mir-10	193736	36654.9	208823		mir-10	98160.7	41236.3	185018
mirrfam	mir-11	63133	10426.5	52626.7		mir-11	31987.8	11729.1	46627.7
mirrfam	mir-124	1146.14	214	1092.25		mir-124	580.647	240.747	967.515
mirrfam	mir-133	7691.9	1694	6660.4		mir-133	3897.33	1905.72	5900.78
mirrfam	mir-137	323	67	316		mir-137	163.655	75.374	279.977
mirrfam	mir-14	174701	31323.5	162468		mir-14	88516.2	35239	143947
mirrfam	mir-184	1.04574e+06	132229	879510		mir-184	529849	148756	779248
mirrfam	mir-190	3289.5	782	3943.5		mir-190	1666.95	879.738	3494.39
mirrfam	mir-2	55489	10570.6	52912.2		mir-2	28114.8	11892.2	46880.2
mirrfam	mir-210	9093.83	1062.5	6560.67		mir-210	4607.68	1194.73	5813.06
mirrfam	mir-219	102	30	115.5		mir-219	51.6806	33.7496	102.776
mirrfam	mir-252	42969.9	5629.4	35986.3		mir-252	21771.7	6332.54	31883.7
mirrfam	mir-263	192068	30117	176544		mir-263	97315.6	33881.2	156418
mirrfam	mir-275	35910.4	6371.06	33775.5		mir-275	18194.6	7167.28	29925.6
mirrfam	mir-276	539961	143202	566698		mir-276	273583	161100	502096
mirrfam	mir-277	166973	40841.5	157150		mir-277	84600.6	45946.6	139235
mirrfam	mir-278	3558	821	3751.7		mir-278	1802.74	923.613	3324.28
mirrfam	mir-279	14127.7	1865	9690.34		mir-279	7158.27	2098.1	8585.36
mirrfam	mir-282	127	46	130		mir-282	64.3474	51.7493	115.18
mirrfam	mir-283	23558.6	2321.06	20644		mir-283	11936.7	2611.09	18290.6
mirrfam	mir-286	705.056	88	629		mir-286	357.204	98.9987	557.296
mirrfam	mir-3	19	2	11		mir-3	9.62678	2.24997	9.74603
mirrfam	mir-305	41150.1	7697.14	37688.4		mir-305	20849.6	8659.01	33391.7
mirrfam	mir-308	1536.42	274.167	982.383		mir-308	778.249	308.246	870.054
mirrfam	mir-31	24641.8	3901.33	20915.7		mir-31	12485.4	4388.57	18531.6
mirrfam	mir-315	25811.2	2843	22392.3		mir-315	13077.7	3198.33	19839.4
mirrfam	mir-317	295836	11187	130495		mir-317	149892	12585.2	115619
mirrfam	mir-33	1403.12	310.5	1700		mir-33	710.862	348.745	1506.2
mirrfam	mir-449	74933.3	5219	37963		mir-449	37966.5	5871.3	33635.3
mirrfam	mir-598	4.90341	2.5	3.95536		mir-598	2.53336	2.24997	3.54401
mirrfam	mir-67	743.333	129	536		mir-67	376.458	145.123	474.897
mirrfam	mir-7	13544.1	1250	10459.5		mir-7	6862.37	1406.23	9267.59
mirrfam	mir-71	1310.83	153	1008.09		mir-71	664.248	172.123	893.091
mirrfam	mir-8	1.58428e+06	286944	1.36507e+06		mir-8	802709	322808	1209459
mirrfam	mir-9	33454.8	8069.03	33443.3		mir-9	16950.7	9077.5	29630.6
mirrfam	mir-92	3123.5	258.833	1571.67		mir-92	1582.85	291.371	1392.8
mirrfam	mir-927	13753.3	2380	14127.3		mir-927	6968.27	2677.47	12516.6
mirrfam	mir-929	336	54	313		mir-929	170.242	60.7492	277.319
mirrfam	mir-932	3163	699.583	3264.03		mir-932	1602.61	787.49	2891.91
mirrfam	mir-981	1971.6	247.062	1917.51		mir-981	999.158	277.871	1699.35
mirrfam	mir-988	633.167	88.7076	512.41		mir-988	320.724	100.124	453.633
mirrfam	mir-996	14578	2096.25	9617.48		mir-996	7386.27	2357.97	8520.69
mirrfam	mir-999	61203.1	11794.2	58270		mir-999	31009.9	13268.1	51627.4
mirrfam	mir-iab-4	427.5	92	450.7		mir-iab-4	216.856	103.499	399.587
7SK	Arthropod_7SK	184.362	824.863	115.476		Arthropod_7SK	93.2278	928.113	101.89
re	drz-agam-1	8	0	1		drz-agam-1	4.05338	0	0.886003
re	drz-agam-2-2	1337.99	148.972	562.525		drz-agam-2-2	677.928	167.623	498.819
re	Histone3	156.748	7.5	74.1925		Histone3	79.5476	8.99988	65.5642
re	K_chan_RES	2.13596	2	1.10526		K_chan_RES	1.01334	2.24997	0.886003
rrna	5_8S_rRNA	3146.14	1168.35	3433.1		5_8S_rRNA	1593.99	1313.98	3041.65
rrna	5S_rRNA	1.25	0	1		5S_rRNA	0.506673	0	0.886003
rrna	SSU_rRNA_eukarya	2012.86	711.326	1823.51		SSU_rRNA_eukarya	1019.93	799.865	1616.07
sno	snoMe28S-Am2589	763.817	63.7262	327.764		snoMe28S-Am2589	387.098	71.999	290.609
sno	snoMe28S-Am982	32.5	11	11.5		snoMe28S-Am982	16.2135	12.3748	10.632
sno	snoMe28S-G3255	41	23.5	23.3333		snoMe28S-G3255	20.7736	26.9996	20.3781
sno	SNORD14	179.7	405.544	99.3333		SNORD14	91.2011	456.744	87.7143
sno	snosnR60_Z15	31.1667	45.3056	35.5		snosnR60_Z15	15.7068	50.6243	31.8961
sno	snosnR61	16.1176	41.5	13.5		snosnR61	8.10676	47.2494	12.404
sno	snoU18	487.5	64.25	263.753		snoU18	247.256	71.999	233.905
sno	snoZ5	1401.67	238	596		snoZ5	710.355	267.747	528.058
SRP	Metazoa_SRP	10721.6	2900.91	8006.47		Metazoa_SRP	5432.54	3263.58	7093.34
trna	RNaseP_nuc	33.0526	20.5333	39.871		RNaseP_nuc	16.7202	23.6247	35.4401
trna	tRNA	273001	65238.1	246082		tRNA	138322	73391.8	218029
trna	tRNA-Sec	498	65	195.307		tRNA-Sec	252.323	73.124	172.77
u	U1	456.863	175.858	319.383		U1	231.549	197.997	282.635
u	U11	20.0556	15	11.5		U11	10.1334	16.8748	10.632
u	U12	31	3.5625	11.5		U12	15.7068	4.49994	10.632
u	U2	1214.87	537.472	790.947		U2	615.607	604.117	700.828
u	U3	1453.11	1648.62	1213.11		U3	736.195	1855.1	1074.72
u	U4	69.3325	111.228	29.5		U4	34.9604	124.873	26.5801
u	U4atac	1	9.05882	1		U4atac	0.506673	10.1249	0.886003
u	U5	1594.71	1165.78	1757.87		U5	808.143	1311.73	1557.59
u	U6	197.621	1239.22	173.688		U6	100.321	1393.86	154.164
u	U6atac	38.6631	306.424	28.4436		U6atac	19.7602	344.245	24.8081
mirbase	aga-bantam#aga-bantam	760848	124966	598506		aga-bantam#aga-bantam	385501	140585	530278
mirbase	aga-let-7#aga-let-7	49340	12109	49191		aga-let-7#aga-let-7	24999.2	13622.5	43583.3
mirbase	aga-miR-1#aga-mir-1	62643	6122	40654		aga-miR-1#aga-mir-1	31739.5	6887.16	36019.6
mirbase	aga-miR-10#aga-mir-10	134247	22619	145066		aga-miR-10#aga-mir-10	68019.3	25446	128529
mirbase	aga-miR-100#aga-mir-100	31990	9415	38785		aga-miR-100#aga-mir-100	16208.5	10591.7	34363.6
mirbase	aga-miR-1000#aga-mir-1000	2518	458	2745		aga-miR-1000#aga-mir-1000	1275.8	515.243	2432.08
mirbase	aga-miR-11#aga-mir-11	59959	9781	49886		aga-miR-11#aga-mir-11	30379.6	11003.5	44199.1
mirbase	aga-miR-1174#aga-mir-1174	58318	5904	44190		aga-miR-1174#aga-mir-1174	29548.1	6641.91	39152.4
mirbase	aga-miR-1175#aga-mir-1175	19804	1673	13346		aga-miR-1175#aga-mir-1175	10034.1	1882.1	11824.6
mirbase	aga-miR-12#aga-mir-12	315092	41405	273580		aga-miR-12#aga-mir-12	159648	46580	242393
mirbase	aga-miR-124#aga-mir-124	989	188	880		aga-miR-124#aga-mir-124	501.099	211.497	779.682
mirbase	aga-miR-125#aga-mir-125	5953	1124	5631		aga-miR-125#aga-mir-125	3016.22	1264.48	4989.08
mirbase	aga-miR-133#aga-mir-133	7333	1604	6354		aga-miR-133#aga-mir-133	3715.43	1804.48	5629.66
mirbase	aga-miR-137#aga-mir-137	293	64	288		aga-miR-137#aga-mir-137	148.455	71.999	255.169
mirbase	aga-miR-13b#aga-mir-13b	10361	1747	9510		aga-miR-13b#aga-mir-13b	5249.64	1965.35	8425.88
mirbase	aga-miR-14#aga-mir-14	169919	30524	158246		aga-miR-14#aga-mir-14	86093.3	34339.1	140206
mirbase	aga-miR-184#aga-mir-184	1010419	128225	851110		aga-miR-184#aga-mir-184	511952	144251	754086
mirbase	aga-miR-1889#aga-mir-1889	3544	739	2814		aga-miR-1889#aga-mir-1889	1795.65	831.364	2493.21
mirbase	aga-miR-1890#aga-mir-1890	8022	1413	8224		aga-miR-1890#aga-mir-1890	4064.53	1589.6	7286.48
mirbase	aga-miR-1891#aga-mir-1891	9132	838	7338		aga-miR-1891#aga-mir-1891	4626.93	942.738	6501.49
mirbase	aga-miR-190#aga-mir-190	3015	736	3613		aga-miR-190#aga-mir-190	1527.62	827.989	3201.13
mirbase	aga-miR-2#aga-mir-2-1	15533	3834	17480		aga-miR-2#aga-mir-2-1	7870.15	4313.19	15487.3
mirbase	aga-miR-2#aga-mir-2-2	14992	3573	15830		aga-miR-2#aga-mir-2-2	7596.04	4019.57	14025.4
mirbase	aga-miR-210#aga-mir-210	8462	992	6117		aga-miR-210#aga-mir-210	4287.46	1115.98	5419.68
mirbase	aga-miR-219#aga-mir-219	65	14	62		aga-miR-219#aga-mir-219	32.9337	15.7498	54.9322
mirbase	aga-miR-263a#aga-mir-263a	177199	28016	163452		aga-miR-263a#aga-mir-263a	89781.9	31517.6	144819
mirbase	aga-miR-263b#aga-mir-263b	1781	330	1671		aga-miR-263b#aga-mir-263b	902.384	371.245	1480.51
mirbase	aga-miR-275#aga-mir-275	31694	5870	30513		aga-miR-275#aga-mir-275	16058.5	6603.66	27034.6
mirbase	aga-miR-276-3p#aga-mir-276	517126	137611	543447		aga-miR-276-3p#aga-mir-276	262014	154810	481495
mirbase	aga-miR-276-5p#aga-mir-276	620	139	549		aga-miR-276-5p#aga-mir-276	314.137	156.373	486.415
mirbase	aga-miR-277#aga-mir-277	160455	39331	150682		aga-miR-277#aga-mir-277	81298.1	44246.8	133505
mirbase	aga-miR-278#aga-mir-278	1494	355	1371		aga-miR-278#aga-mir-278	756.969	399.37	1214.71
mirbase	aga-miR-279#aga-mir-279	13540	1762	9297		aga-miR-279#aga-mir-279	6860.35	1982.22	8237.17
mirbase	aga-miR-281#aga-mir-281	54416	7349	43904		aga-miR-281#aga-mir-281	27571.1	8267.52	38899.1
mirbase	aga-miR-282#aga-mir-282	90	34	97		aga-miR-282#aga-mir-282	45.6005	38.2495	85.9423
mirbase	aga-miR-283#aga-mir-283	21755	2152	19095		aga-miR-283#aga-mir-283	11022.7	2420.97	16918.2
mirbase	aga-miR-286#aga-mir-286	4	0	1		aga-miR-286#aga-mir-286	2.02669	0	0.886003
mirbase	aga-miR-305#aga-mir-305	22476	4784	23048		aga-miR-305#aga-mir-305	11388	5381.93	20420.6
mirbase	aga-miR-306#aga-mir-306	82851	10515	54056		aga-miR-306#aga-mir-306	41978.3	11829.2	47893.8
mirbase	aga-miR-307#aga-mir-307	741	127	530		aga-miR-307#aga-mir-307	375.444	142.873	469.581
mirbase	aga-miR-308#aga-mir-308	1355	241	881		aga-miR-308#aga-mir-308	686.541	271.121	780.568
mirbase	aga-miR-309#aga-mir-309	35	4	22		aga-miR-309#aga-mir-309	17.7335	4.49994	19.4921
mirbase	aga-miR-315#aga-mir-315	24654	2725	21318		aga-miR-315#aga-mir-315	12491.5	3065.59	18887.8
mirbase	aga-miR-317#aga-mir-317	284437	10734	125353		aga-miR-317#aga-mir-317	144116	12075.6	111063
mirbase	aga-miR-34#aga-mir-34	70151	4639	34711		aga-miR-34#aga-mir-34	35543.6	5218.81	30754
mirbase	aga-miR-375#aga-mir-375-1	3763	624	3268		aga-miR-375#aga-mir-375-1	1906.61	701.991	2895.46
mirbase	aga-miR-375#aga-mir-375-2	3763	624	3268		aga-miR-375#aga-mir-375-2	1906.61	701.991	2895.46
mirbase	aga-miR-7#aga-mir-7	12824	1177	10023		aga-miR-7#aga-mir-7	6497.57	1324.11	8880.4
mirbase	aga-miR-79#aga-mir-79	375	51	285		aga-miR-79#aga-mir-79	190.002	57.3742	252.511
mirbase	aga-miR-8#aga-mir-8	1345448	245190	1155273		aga-miR-8#aga-mir-8	681702	275835	1023575
mirbase	aga-miR-87#aga-mir-87	2238	396	1796		aga-miR-87#aga-mir-87	1133.93	445.494	1591.26
mirbase	aga-miR-927#aga-mir-927	10795	1727	11132		aga-miR-927#aga-mir-927	5469.53	1942.85	9862.98
mirbase	aga-miR-929#aga-mir-929	14	1	14		aga-miR-929#aga-mir-929	7.09342	1.12498	12.404
mirbase	aga-miR-92a#aga-mir-92a	2921	238	1425		aga-miR-92a#aga-mir-92a	1479.99	267.747	1262.55
mirbase	aga-miR-92b#aga-mir-92b	23383	2144	13079		aga-miR-92b#aga-mir-92b	11847.5	2411.97	11588
mirbase	aga-miR-957#aga-mir-957	49450	7386	43969		aga-miR-957#aga-mir-957	25055	8309.14	38956.7
mirbase	aga-miR-965#aga-mir-965-1	67	18	66		aga-miR-965#aga-mir-965-1	33.9471	20.2497	58.4762
mirbase	aga-miR-965#aga-mir-965-2	67	18	66		aga-miR-965#aga-mir-965-2	33.9471	20.2497	58.4762
mirbase	aga-miR-970#aga-mir-970	8035	1431	7510		aga-miR-970#aga-mir-970	4071.11	1609.85	6653.88
mirbase	aga-miR-981#aga-mir-981	1863	231	1787		aga-miR-981#aga-mir-981	943.931	259.872	1583.29
mirbase	aga-miR-988#aga-mir-988	574	78	453		aga-miR-988#aga-mir-988	290.83	87.7488	401.359
mirbase	aga-miR-989#aga-mir-989	214417	20093	99223		aga-miR-989#aga-mir-989	108639	22604.3	87911.8
mirbase	aga-miR-993#aga-mir-993	773	124	724		aga-miR-993#aga-mir-993	391.658	139.498	641.466
mirbase	aga-miR-996#aga-mir-996	13687	1987	9085		aga-miR-996#aga-mir-996	6934.83	2235.35	8049.33
mirbase	aga-miR-9a#aga-mir-9a	30952	7513	31071		aga-miR-9a#aga-mir-9a	15682.5	8452.01	27529
mirbase	aga-miR-9b#aga-mir-9b	17016	1934	10374		aga-miR-9b#aga-mir-9b	8621.54	2175.72	9191.39
mirbase	aga-miR-9c#aga-mir-9c	91146	13006	64158		aga-miR-9c#aga-mir-9c	46181.2	14631.6	56844.2
mirbase	aga-miR-iab-4#aga-mir-iab-4	336	74	387		aga-miR-iab-4#aga-mir-iab-4	170.242	83.2489	342.883
mirdeep	aga-chr2L_10799---yes-1.5-chr2L-5507567-5507641-mature#aga-chr2L_10799---yes-1.5-chr2L-5507567-5507641	208	5	64		aga-chr2L_10799---yes-1.5-chr2L-5507567-5507641-mature#aga-chr2L_10799---yes-1.5-chr2L-5507567-5507641	105.388	5.62493	56.7042
mirdeep	aga-chr2L_13183-tca-miR-3897-3p-yes-12.9-chr2L-9916590-9916657-mature#aga-chr2L_13183-tca-miR-3897-3p-yes-12.9-chr2L-9916590-9916657	14	5	12		aga-chr2L_13183-tca-miR-3897-3p-yes-12.9-chr2L-9916590-9916657-mature#aga-chr2L_13183-tca-miR-3897-3p-yes-12.9-chr2L-9916590-9916657	7.09342	5.62493	10.632
mirdeep	aga-chr2L_1641-dme-miR-318-5p-yes-5.2-chr2L-479361-479429-mature#aga-chr2L_1641-dme-miR-318-5p-yes-5.2-chr2L-479361-479429	114	1	32		aga-chr2L_1641-dme-miR-318-5p-yes-5.2-chr2L-479361-479429-mature#aga-chr2L_1641-dme-miR-318-5p-yes-5.2-chr2L-479361-479429	57.7607	1.12498	28.3521
mirdeep	aga-chr2L_23370-hsa-miR-6723-5p-no-0.8-chr2L-42944574-42944675-mature#aga-chr2L_23370-hsa-miR-6723-5p-no-0.8-chr2L-42944574-42944675	18	0	11		aga-chr2L_23370-hsa-miR-6723-5p-no-0.8-chr2L-42944574-42944675-mature#aga-chr2L_23370-hsa-miR-6723-5p-no-0.8-chr2L-42944574-42944675	9.12011	0	9.74603
mirdeep	aga-chr2L_24989---yes-1.9-chr2L-47752190-47752248-mature#aga-chr2L_24989---yes-1.9-chr2L-47752190-47752248	27	5	35		aga-chr2L_24989---yes-1.9-chr2L-47752190-47752248-mature#aga-chr2L_24989---yes-1.9-chr2L-47752190-47752248	13.6802	5.62493	31.0101
mirdeep	aga-chr2L_32652---yes-41.2-chr2L-2780434-2780514-mature#aga-chr2L_32652---yes-41.2-chr2L-2780434-2780514	190	9	74		aga-chr2L_32652---yes-41.2-chr2L-2780434-2780514-mature#aga-chr2L_32652---yes-41.2-chr2L-2780434-2780514	96.2678	10.1249	65.5642
mirdeep	aga-chr2L_33397-aae-miR-2944b-5p-yes-72.9-chr2L-3537079-3537136-mature#aga-chr2L_33397-aae-miR-2944b-5p-yes-72.9-chr2L-3537079-3537136	126	17	105		aga-chr2L_33397-aae-miR-2944b-5p-yes-72.9-chr2L-3537079-3537136-mature#aga-chr2L_33397-aae-miR-2944b-5p-yes-72.9-chr2L-3537079-3537136	63.8407	19.1247	93.0303
mirdeep	aga-chr2L_33397-aae-miR-2944b-5p-yes-72.9-chr2L-3537079-3537136-mature#aga-chr3R_170005-aae-miR-2944b-5p-yes-73-chr3R-43008878-43008934	126	17	105		aga-chr2L_33397-aae-miR-2944b-5p-yes-72.9-chr2L-3537079-3537136-mature#aga-chr3R_170005-aae-miR-2944b-5p-yes-73-chr3R-43008878-43008934	63.8407	19.1247	93.0303
mirdeep	aga-chr2L_33402-aae-miR-2945-3p-no-347.2-chr2L-3537482-3537547-mature#aga-chr2L_33402-aae-miR-2945-3p-no-347.2-chr2L-3537482-3537547	419	61	362		aga-chr2L_33402-aae-miR-2945-3p-no-347.2-chr2L-3537482-3537547-mature#aga-chr2L_33402-aae-miR-2945-3p-no-347.2-chr2L-3537482-3537547	212.296	68.6241	320.733
mirdeep	aga-chr2L_349-hsa-miR-183-3p-no-0-chr2L-66073-66163-mature#aga-chr2L_349-hsa-miR-183-3p-no-0-chr2L-66073-66163	439	22	315		aga-chr2L_349-hsa-miR-183-3p-no-0-chr2L-66073-66163-mature#aga-chr2L_349-hsa-miR-183-3p-no-0-chr2L-66073-66163	222.429	24.7497	279.091
mirdeep	aga-chr2L_4162-bmo-miR-2846-yes-4.5-chr2L-1264702-1264760-mature#aga-chr2L_4162-bmo-miR-2846-yes-4.5-chr2L-1264702-1264760	111	2	41		aga-chr2L_4162-bmo-miR-2846-yes-4.5-chr2L-1264702-1264760-mature#aga-chr2L_4162-bmo-miR-2846-yes-4.5-chr2L-1264702-1264760	56.2407	2.24997	36.3261
mirdeep	aga-chr2L_42099---yes-0.9-chr2L-17042959-17043040-mature#aga-chr2L_42099---yes-0.9-chr2L-17042959-17043040	404	6	147		aga-chr2L_42099---yes-0.9-chr2L-17042959-17043040-mature#aga-chr2L_42099---yes-0.9-chr2L-17042959-17043040	204.696	6.74991	130.242
mirdeep	aga-chr2L_43038---yes-1.7-chr2L-19622706-19622749-mature#aga-chr2L_43038---yes-1.7-chr2L-19622706-19622749	10	0	4		aga-chr2L_43038---yes-1.7-chr2L-19622706-19622749-mature#aga-chr2L_43038---yes-1.7-chr2L-19622706-19622749	5.06673	0	3.54401
mirdeep	aga-chr2L_48064-aae-miR-2944b-3p-yes-5.4-chr2L-37757411-37757490-mature#aga-chr2L_48064-aae-miR-2944b-3p-yes-5.4-chr2L-37757411-37757490	18563	2653	14822		aga-chr2L_48064-aae-miR-2944b-3p-yes-5.4-chr2L-37757411-37757490-mature#aga-chr2L_48064-aae-miR-2944b-3p-yes-5.4-chr2L-37757411-37757490	9405.36	2984.59	13132.3
mirdeep	aga-chr2L_9650---yes-0-chr2L-5268925-5269011-mature#aga-chr2L_9650---yes-0-chr2L-5268925-5269011	120	3	52		aga-chr2L_9650---yes-0-chr2L-5268925-5269011-mature#aga-chr2L_9650---yes-0-chr2L-5268925-5269011	60.8007	3.37496	46.0721
mirdeep	aga-chr2R_54340---yes-1.1-chr2R-8915400-8915474-mature#aga-chr2R_54340---yes-1.1-chr2R-8915400-8915474	24	7	35		aga-chr2R_54340---yes-1.1-chr2R-8915400-8915474-mature#aga-chr2R_54340---yes-1.1-chr2R-8915400-8915474	12.1601	7.8749	31.0101
mirdeep	aga-chr2R_54340---yes-1.1-chr2R-8915400-8915474-mature#aga-chr2R_55298---yes-1.6-chr2R-12617384-12617473	25	8	39		aga-chr2R_54340---yes-1.1-chr2R-8915400-8915474-mature#aga-chr2R_55298---yes-1.6-chr2R-12617384-12617473	12.6668	8.99988	34.5541
mirdeep	aga-chr2R_55298---yes-1.6-chr2R-12617384-12617473-mature#aga-chr2R_54340---yes-1.1-chr2R-8915400-8915474	24	7	35		aga-chr2R_55298---yes-1.6-chr2R-12617384-12617473-mature#aga-chr2R_54340---yes-1.1-chr2R-8915400-8915474	12.1601	7.8749	31.0101
mirdeep	aga-chr2R_55298---yes-1.6-chr2R-12617384-12617473-mature#aga-chr2R_55298---yes-1.6-chr2R-12617384-12617473	25	8	39		aga-chr2R_55298---yes-1.6-chr2R-12617384-12617473-mature#aga-chr2R_55298---yes-1.6-chr2R-12617384-12617473	12.6668	8.99988	34.5541
mirdeep	aga-chr2R_55451-aae-miR-285-yes-376.9-chr2R-13042402-13042473-mature#aga-chr2R_55451-aae-miR-285-yes-376.9-chr2R-13042402-13042473	604	196	450		aga-chr2R_55451-aae-miR-285-yes-376.9-chr2R-13042402-13042473-mature#aga-chr2R_55451-aae-miR-285-yes-376.9-chr2R-13042402-13042473	306.03	220.497	398.701
mirdeep	aga-chr2R_55910-aae-miR-932-5p-yes-1535.5-chr2R-15199832-15199899-mature#aga-chr2R_55910-aae-miR-932-5p-yes-1535.5-chr2R-15199832-15199899	2954	642	3039		aga-chr2R_55910-aae-miR-932-5p-yes-1535.5-chr2R-15199832-15199899-mature#aga-chr2R_55910-aae-miR-932-5p-yes-1535.5-chr2R-15199832-15199899	1496.71	722.24	2692.56
mirdeep	aga-chr2R_57695-bmo-miR-2796-3p-yes-1113.1-chr2R-22427284-22427344-mature#aga-chr2R_57695-bmo-miR-2796-3p-yes-1113.1-chr2R-22427284-22427344	2006	317	1677		aga-chr2R_57695-bmo-miR-2796-3p-yes-1113.1-chr2R-22427284-22427344-mature#aga-chr2R_57695-bmo-miR-2796-3p-yes-1113.1-chr2R-22427284-22427344	1016.38	356.62	1485.83
mirdeep	aga-chr2R_67619---yes-26.5-chr2R-49467505-49467588-mature#aga-chr2R_67619---yes-26.5-chr2R-49467505-49467588	30	3	24		aga-chr2R_67619---yes-26.5-chr2R-49467505-49467588-mature#aga-chr2R_67619---yes-26.5-chr2R-49467505-49467588	15.2002	3.37496	21.2641
mirdeep	aga-chr2R_70383-hsa-miR-4741-no-0.5-chr2R-57684036-57684089-mature#aga-chr2R_70383-hsa-miR-4741-no-0.5-chr2R-57684036-57684089	39	11	52		aga-chr2R_70383-hsa-miR-4741-no-0.5-chr2R-57684036-57684089-mature#aga-chr2R_70383-hsa-miR-4741-no-0.5-chr2R-57684036-57684089	19.7602	12.3748	46.0721
mirdeep	aga-chr2R_78185---yes-147.6-chr2R-2995188-2995251-mature#aga-chr2R_78185---yes-147.6-chr2R-2995188-2995251	236	8	87		aga-chr2R_78185---yes-147.6-chr2R-2995188-2995251-mature#aga-chr2R_78185---yes-147.6-chr2R-2995188-2995251	119.575	8.99988	77.0822
mirdeep	aga-chr2R_79100---yes-1.4-chr2R-5800612-5800671-mature#aga-chr2R_79100---yes-1.4-chr2R-5800612-5800671	8	2	11		aga-chr2R_79100---yes-1.4-chr2R-5800612-5800671-mature#aga-chr2R_79100---yes-1.4-chr2R-5800612-5800671	4.05338	2.24997	9.74603
mirdeep	aga-chr2R_79518---yes-76.3-chr2R-7197876-7197939-mature#aga-chr2R_79518---yes-76.3-chr2R-7197876-7197939	94	16	56		aga-chr2R_79518---yes-76.3-chr2R-7197876-7197939-mature#aga-chr2R_79518---yes-76.3-chr2R-7197876-7197939	47.6272	17.9998	49.6161
mirdeep	aga-chr2R_79603---no-1.2-chr2R-7609907-7609987-mature#aga-chr2R_79603---no-1.2-chr2R-7609907-7609987	28	3	28		aga-chr2R_79603---no-1.2-chr2R-7609907-7609987-mature#aga-chr2R_79603---no-1.2-chr2R-7609907-7609987	14.1868	3.37496	24.8081
mirdeep	aga-chr2R_79712-aae-miR-999-yes-30065-chr2R-8265179-8265240-mature#aga-chr2R_79712-aae-miR-999-yes-30065-chr2R-8265179-8265240	58737	11314	55860		aga-chr2R_79712-aae-miR-999-yes-30065-chr2R-8265179-8265240-mature#aga-chr2R_79712-aae-miR-999-yes-30065-chr2R-8265179-8265240	29760.4	12728.1	49492.1
mirdeep	aga-chr2R_81494-dme-miR-971-3p-yes-279.6-chr2R-15821042-15821119-mature#aga-chr2R_81494-dme-miR-971-3p-yes-279.6-chr2R-15821042-15821119	477	90	431		aga-chr2R_81494-dme-miR-971-3p-yes-279.6-chr2R-15821042-15821119-mature#aga-chr2R_81494-dme-miR-971-3p-yes-279.6-chr2R-15821042-15821119	241.683	101.249	381.867
mirdeep	aga-chr2R_93879-bmo-miR-252-5p-yes-21091-chr2R-52693316-52693371-mature#aga-chr2R_93879-bmo-miR-252-5p-yes-21091-chr2R-52693316-52693371	40592	5360	34052		aga-chr2R_93879-bmo-miR-252-5p-yes-21091-chr2R-52693316-52693371-mature#aga-chr2R_93879-bmo-miR-252-5p-yes-21091-chr2R-52693316-52693371	20566.8	6029.92	30170.2
mirdeep	aga-chr3L_104349---yes-0.5-chr3L-1101081-1101147-mature#aga-chr3L_104349---yes-0.5-chr3L-1101081-1101147	1209	9	309		aga-chr3L_104349---yes-0.5-chr3L-1101081-1101147-mature#aga-chr3L_104349---yes-0.5-chr3L-1101081-1101147	612.567	10.1249	273.775
mirdeep	aga-chr3L_114224-hsa-miR-561-3p-yes-1032.5-chr3L-17216221-17216289-mature#aga-chr3L_114224-hsa-miR-561-3p-yes-1032.5-chr3L-17216221-17216289	711	64	552		aga-chr3L_114224-hsa-miR-561-3p-yes-1032.5-chr3L-17216221-17216289-mature#aga-chr3L_114224-hsa-miR-561-3p-yes-1032.5-chr3L-17216221-17216289	360.244	71.999	489.073
mirdeep	aga-chr3L_118320-hsa-miR-3170-no-0.9-chr3L-34333697-34333756-mature#aga-chr3L_118320-hsa-miR-3170-no-0.9-chr3L-34333697-34333756	31	10	43		aga-chr3L_118320-hsa-miR-3170-no-0.9-chr3L-34333697-34333756-mature#aga-chr3L_118320-hsa-miR-3170-no-0.9-chr3L-34333697-34333756	15.7068	11.2499	38.0981
mirdeep	aga-chr3L_119935-aae-miR-285-no-2710.8-chr3L-39242666-39242730-mature#aga-chr3L_119935-aae-miR-285-no-2710.8-chr3L-39242666-39242730	5110	1503	5393		aga-chr3L_119935-aae-miR-285-no-2710.8-chr3L-39242666-39242730-mature#aga-chr3L_119935-aae-miR-285-no-2710.8-chr3L-39242666-39242730	2589.1	1690.85	4778.21
mirdeep	aga-chr3L_120666---yes-118-chr3L-41925855-41925922-mature#aga-chr3L_120666---yes-118-chr3L-41925855-41925922	201	24	184		aga-chr3L_120666---yes-118-chr3L-41925855-41925922-mature#aga-chr3L_120666---yes-118-chr3L-41925855-41925922	101.841	26.9996	163.024
mirdeep	aga-chr3L_130625---yes-0.8-chr3L-9986749-9986811-mature#aga-chr3L_130625---yes-0.8-chr3L-9986749-9986811	390	17	163		aga-chr3L_130625---yes-0.8-chr3L-9986749-9986811-mature#aga-chr3L_130625---yes-0.8-chr3L-9986749-9986811	197.602	19.1247	144.418
mirdeep	aga-chr3L_135613-hsa-miR-519b-3p-no-0-chr3L-31252135-31252187-mature#aga-chr3L_135613-hsa-miR-519b-3p-no-0-chr3L-31252135-31252187	365	17	209		aga-chr3L_135613-hsa-miR-519b-3p-no-0-chr3L-31252135-31252187-mature#aga-chr3L_135613-hsa-miR-519b-3p-no-0-chr3L-31252135-31252187	184.935	19.1247	185.174
mirdeep	aga-chr3R_150582-hsa-miR-943-no-0.1-chr3R-39778750-39778796-mature#aga-chr3R_150582-hsa-miR-943-no-0.1-chr3R-39778750-39778796	88	21	56		aga-chr3R_150582-hsa-miR-943-no-0.1-chr3R-39778750-39778796-mature#aga-chr3R_150582-hsa-miR-943-no-0.1-chr3R-39778750-39778796	44.5872	23.6247	49.6161
mirdeep	aga-chr3R_157264---yes-1-chr3R-52847722-52847783-mature#aga-chr3R_157264---yes-1-chr3R-52847722-52847783	218	4	119		aga-chr3R_157264---yes-1-chr3R-52847722-52847783-mature#aga-chr3R_157264---yes-1-chr3R-52847722-52847783	110.455	4.49994	105.434
mirdeep	aga-chr3R_158076-tca-miR-3840-3p-yes-62.8-chr3R-506934-506995-mature#aga-chr3R_158076-tca-miR-3840-3p-yes-62.8-chr3R-506934-506995	53	10	29		aga-chr3R_158076-tca-miR-3840-3p-yes-62.8-chr3R-506934-506995-mature#aga-chr3R_158076-tca-miR-3840-3p-yes-62.8-chr3R-506934-506995	26.8536	11.2499	25.6941
mirdeep	aga-chr3R_160262---no-49.9-chr3R-10043656-10043713-mature#aga-chr3R_160262---no-49.9-chr3R-10043656-10043713	51	11	35		aga-chr3R_160262---no-49.9-chr3R-10043656-10043713-mature#aga-chr3R_160262---no-49.9-chr3R-10043656-10043713	25.8403	12.3748	31.0101
mirdeep	aga-chr3R_160384-aae-miR-2945-3p-yes-793.9-chr3R-10314330-10314397-mature#aga-chr3R_160384-aae-miR-2945-3p-yes-793.9-chr3R-10314330-10314397	1386	342	1547		aga-chr3R_160384-aae-miR-2945-3p-yes-793.9-chr3R-10314330-10314397-mature#aga-chr3R_160384-aae-miR-2945-3p-yes-793.9-chr3R-10314330-10314397	702.248	384.745	1370.65
mirdeep	aga-chr3R_162293---yes-1.8-chr3R-17944236-17944298-mature#aga-chr3R_162293---yes-1.8-chr3R-17944236-17944298	23	4	27		aga-chr3R_162293---yes-1.8-chr3R-17944236-17944298-mature#aga-chr3R_162293---yes-1.8-chr3R-17944236-17944298	11.6535	4.49994	23.9221
mirdeep	aga-chr3R_162944---yes-1.3-chr3R-19372153-19372239-mature#aga-chr3R_162944---yes-1.3-chr3R-19372153-19372239	102	14	79		aga-chr3R_162944---yes-1.3-chr3R-19372153-19372239-mature#aga-chr3R_162944---yes-1.3-chr3R-19372153-19372239	51.6806	15.7498	69.9942
mirdeep	aga-chr3R_167898-hsa-miR-4747-3p-yes-5.5-chr3R-37678001-37678058-mature#aga-chr3R_167898-hsa-miR-4747-3p-yes-5.5-chr3R-37678001-37678058	11	5	8		aga-chr3R_167898-hsa-miR-4747-3p-yes-5.5-chr3R-37678001-37678058-mature#aga-chr3R_167898-hsa-miR-4747-3p-yes-5.5-chr3R-37678001-37678058	5.5734	5.62493	7.08802
mirdeep	aga-chr3R_170005-aae-miR-2944b-5p-yes-73-chr3R-43008878-43008934-mature#aga-chr2L_33397-aae-miR-2944b-5p-yes-72.9-chr2L-3537079-3537136	126	17	105		aga-chr3R_170005-aae-miR-2944b-5p-yes-73-chr3R-43008878-43008934-mature#aga-chr2L_33397-aae-miR-2944b-5p-yes-72.9-chr2L-3537079-3537136	63.8407	19.1247	93.0303
mirdeep	aga-chr3R_170005-aae-miR-2944b-5p-yes-73-chr3R-43008878-43008934-mature#aga-chr3R_170005-aae-miR-2944b-5p-yes-73-chr3R-43008878-43008934	126	17	105		aga-chr3R_170005-aae-miR-2944b-5p-yes-73-chr3R-43008878-43008934-mature#aga-chr3R_170005-aae-miR-2944b-5p-yes-73-chr3R-43008878-43008934	63.8407	19.1247	93.0303
mirdeep	aga-chr3R_170007-aae-miR-2944b-5p-yes-61-chr3R-43009066-43009127-mature#aga-chr3R_170007-aae-miR-2944b-5p-yes-61-chr3R-43009066-43009127	89	11	85		aga-chr3R_170007-aae-miR-2944b-5p-yes-61-chr3R-43009066-43009127-mature#aga-chr3R_170007-aae-miR-2944b-5p-yes-61-chr3R-43009066-43009127	45.0939	12.3748	75.3102
mirdeep	aga-chrUNKN_283499-hsa-miR-1270-no-0.2-chrUNKN-9146920-9147009-mature#aga-chrUNKN_283499-hsa-miR-1270-no-0.2-chrUNKN-9146920-9147009	9	1	3		aga-chrUNKN_283499-hsa-miR-1270-no-0.2-chrUNKN-9146920-9147009-mature#aga-chrUNKN_283499-hsa-miR-1270-no-0.2-chrUNKN-9146920-9147009	4.56005	1.12498	2.65801
mirdeep	aga-chrUNKN_284349-hsa-miR-3605-3p-no-1.7-chrUNKN-9437858-9437919-mature#aga-chrUNKN_284349-hsa-miR-3605-3p-no-1.7-chrUNKN-9437858-9437919	589	19	233		aga-chrUNKN_284349-hsa-miR-3605-3p-no-1.7-chrUNKN-9437858-9437919-mature#aga-chrUNKN_284349-hsa-miR-3605-3p-no-1.7-chrUNKN-9437858-9437919	298.43	21.3747	206.439
mirdeep	aga-chrUNKN_297420---yes-45.4-chrUNKN-15528749-15528809-mature#aga-chrUNKN_297420---yes-45.4-chrUNKN-15528749-15528809	409	19	210		aga-chrUNKN_297420---yes-45.4-chrUNKN-15528749-15528809-mature#aga-chrUNKN_297420---yes-45.4-chrUNKN-15528749-15528809	207.229	21.3747	186.06
mirdeep	aga-chrUNKN_300194---no-120.2-chrUNKN-17939222-17939297-mature#aga-chrUNKN_300194---no-120.2-chrUNKN-17939222-17939297	234	4	97		aga-chrUNKN_300194---no-120.2-chrUNKN-17939222-17939297-mature#aga-chrUNKN_300194---no-120.2-chrUNKN-17939222-17939297	118.561	4.49994	85.9423
mirdeep	aga-chrUNKN_316148---yes-1.9-chrUNKN-29814150-29814215-mature#aga-chrUNKN_316148---yes-1.9-chrUNKN-29814150-29814215	46	1	37		aga-chrUNKN_316148---yes-1.9-chrUNKN-29814150-29814215-mature#aga-chrUNKN_316148---yes-1.9-chrUNKN-29814150-29814215	23.3069	1.12498	32.7821
mirdeep	aga-chrX_329630---yes-100.9-chrX-1723972-1724034-mature#aga-chrX_329630---yes-100.9-chrX-1723972-1724034	168	7	106		aga-chrX_329630---yes-100.9-chrX-1723972-1724034-mature#aga-chrX_329630---yes-100.9-chrX-1723972-1724034	85.121	7.8749	93.9163
mirdeep	aga-chrX_329636---yes-44-chrX-1724610-1724673-mature#aga-chrX_329636---yes-44-chrX-1724610-1724673	78	12	57		aga-chrX_329636---yes-44-chrX-1724610-1724673-mature#aga-chrX_329636---yes-44-chrX-1724610-1724673	39.5205	13.4998	50.5022
mirdeep	aga-chrX_332673-hsa-miR-376a-5p-no-0.6-chrX-10415961-10416039-mature#aga-chrX_332673-hsa-miR-376a-5p-no-0.6-chrX-10415961-10416039	41	11	35		aga-chrX_332673-hsa-miR-376a-5p-no-0.6-chrX-10415961-10416039-mature#aga-chrX_332673-hsa-miR-376a-5p-no-0.6-chrX-10415961-10416039	20.7736	12.3748	31.0101
mirdeep	aga-chrX_334904-aae-miR-31-yes-3.7-chrX-14375923-14375981-mature#aga-chrX_334904-aae-miR-31-yes-3.7-chrX-14375923-14375981	23923	3770	20308		aga-chrX_334904-aae-miR-31-yes-3.7-chrX-14375923-14375981-mature#aga-chrX_334904-aae-miR-31-yes-3.7-chrX-14375923-14375981	12121.1	4241.19	17992.9
mirdeep	aga-chrX_349352-hsa-miR-3605-3p-no-1.8-chrX-23388567-23388633-mature#aga-chrUNKN_284349-hsa-miR-3605-3p-no-1.7-chrUNKN-9437858-9437919	588	19	231		aga-chrX_349352-hsa-miR-3605-3p-no-1.8-chrX-23388567-23388633-mature#aga-chrUNKN_284349-hsa-miR-3605-3p-no-1.7-chrUNKN-9437858-9437919	297.923	21.3747	204.667
mirdeep	aga-chrX_349352-hsa-miR-3605-3p-no-1.8-chrX-23388567-23388633-mature#aga-chrX_349352-hsa-miR-3605-3p-no-1.8-chrX-23388567-23388633	136	3	42		aga-chrX_349352-hsa-miR-3605-3p-no-1.8-chrX-23388567-23388633-mature#aga-chrX_349352-hsa-miR-3605-3p-no-1.8-chrX-23388567-23388633	68.9075	3.37496	37.2121
mirdeep	aga-chrX_353198-aae-miR-12-3p-yes-698.8-chrX-1256013-1256078-mature#aga-chrX_353198-aae-miR-12-3p-yes-698.8-chrX-1256013-1256078	1189	267	1460		aga-chrX_353198-aae-miR-12-3p-yes-698.8-chrX-1256013-1256078-mature#aga-chrX_353198-aae-miR-12-3p-yes-698.8-chrX-1256013-1256078	602.434	300.371	1293.56
mirdeep	aga-chrX_353716-aae-miR-2940-3p-yes-100943.2-chrX-2840459-2840525-mature#aga-chrX_353716-aae-miR-2940-3p-yes-100943.2-chrX-2840459-2840525	191512	13361	120866		aga-chrX_353716-aae-miR-2940-3p-yes-100943.2-chrX-2840459-2840525-mature#aga-chrX_353716-aae-miR-2940-3p-yes-100943.2-chrX-2840459-2840525	97033.9	15030.9	107088
mirdeep	aga-chrX_354535-aae-miR-263a-5p-yes-5.7-chrX-5083913-5083981-mature#aga-chrX_354535-aae-miR-263a-5p-yes-5.7-chrX-5083913-5083981	17	7	13		aga-chrX_354535-aae-miR-263a-5p-yes-5.7-chrX-5083913-5083981-mature#aga-chrX_354535-aae-miR-263a-5p-yes-5.7-chrX-5083913-5083981	8.61343	7.8749	11.518
mirdeep	aga-chrX_354908---yes-1.1-chrX-6133083-6133148-mature#aga-chrX_354908---yes-1.1-chrX-6133083-6133148	1840	341	1414		aga-chrX_354908---yes-1.1-chrX-6133083-6133148-mature#aga-chrX_354908---yes-1.1-chrX-6133083-6133148	932.278	383.62	1252.81
mirdeep	aga-chrX_364212---yes-25.4-chrX-21031669-21031727-mature#aga-chrX_364212---yes-25.4-chrX-21031669-21031727	45	15	76		aga-chrX_364212---yes-25.4-chrX-21031669-21031727-mature#aga-chrX_364212---yes-25.4-chrX-21031669-21031727	22.8003	16.8748	67.3362
